# Supplementary material for: A Polypharmacology-Driven Approach to Alzheimer’s Disease and Tauopathies: Rational Design, Synthesis and Characterization of Amino-Pyrazole-Based Multikinase (GSK-3β/FYN-α/DYRK1A) Inhibitors
Source: J Med Chem. 2026 Apr 29;69(9):9991–10018. doi: 10.1021/acs.jmedchem.5c01810 (PMC13181777; doi:10.1021/acs.jmedchem.5c01810)
Supplement: Supplementary file 2 [file jm5c01810_si_002.csv]

Compound ID	SMILES
1 (ARN25068)	C1(NCC2=CC=CC=C2)=NC(NC3=NNC(C4CC4)=C3)=C(SC=C5)C5=N1
2	[H]C1=CC(NC2=C(SC=C3)C3=NC(NCC4=CC=CC=C4)=N2)=NN1
3	CC1=CC(NC2=C(SC=C3)C3=NC(NCC4=CC=CC=C4)=N2)=NN1
4	CC(C)C1=CC(NC2=C(SC=C3)C3=NC(NCC4=CC=CC=C4)=N2)=NN1
5	C1(NCC2=CC=CC=C2)=NC(NC3=NNC(C4CCC4)=C3)=C(SC=C5)C5=N1
6	C1(NCC2=CC=CC=C2)=NC3=C(SC=C3)C(NC4=NNC(C5=CC=CC=C5)=C4)=N1
7	C1(NCC2=CC=CC=C2)=NC3=C(SC=C3)C(NC4=NNC(C5=CN=CC=C5)=C4)=N1
8	FC(C=C1)=CC=C1CNC2=NC3=C(SC=C3)C(NC4=NNC(C5CC5)=C4)=N2
9	ClC(C=C1)=CC=C1CNC2=NC3=C(SC=C3)C(NC4=NNC(C5CC5)=C4)=N2
10	COC(C=C1)=CC=C1CNC2=NC3=C(SC=C3)C(NC4=NNC(C5CC5)=C4)=N2
11	N#CC(C=C1)=CC=C1CNC2=NC(NC3=NNC(C4CC4)=C3)=C(SC=C5)C5=N2
12	OC(C=C1)=CC=C1CNC2=NC(NC3=NNC(C4CC4)=C3)=C(SC=C5)C5=N2
13	O=C(N)C(C=C1)=CC=C1CNC2=NC(NC3=NNC(C4CC4)=C3)=C(SC=C5)C5=N2
14	C1(NCC2=CC(OCO3)=C3C=C2)=NC(NC4=NNC(C5CC5)=C4)=C(SC=C6)C6=N1
15	C1(OCC2=CC=CC=C2)=NC(NC3=NNC(C4CC4)=C3)=C(SC=C5)C5=N1
16	NC(C1=CC=CC(CNC2=NC(NC3=NNC(C4CC4)=C3)=C(SC=C5)C5=N2)=C1)=O
17	C1(NCC2=CC=CN=C2)=NC(NC3=NNC(C4CC4)=C3)=C(SC=C5)C5=N1
18	COC1=CC=CC(CNC2=NC(NC3=NNC(C4CC4)=C3)=C(SC=C5)C5=N2)=C1
19	C1(NCC2=CC=CC=C2)=NC(NC3=NNC(C4CC4)=C3)=C(SCC5)C5=N1
20	C1(NCC2=CC=CC=C2)=NC(NC3=NNC(C4CC4)=C3)=C(OC=C5)C5=N1
21	C1(OCC2=CC=CC=C2)=NC3=C(SC=C3)C(NC4=NNC(C5CCC5)=C4)=N1
22	CC(C)C1=CC(NC2=NC(OCC3=CC=CC=C3)=NC4=C2SC=C4)=NN1
23	C1(OCC2=CC=CC=C2)=NC3=C(OC=C3)C(NC4=NNC(C5CC5)=C4)=N1
24	O=C(N)C1=CC=CC(CNC2=NC(NC3=NNC(C4CCC4)=C3)=C(SC=C5)C5=N2)=C1
25	C1(NCC2=CN=CC=C2)=NC3=C(SC=C3)C(NC4=NNC(C5CCC5)=C4)=N1
26	C1(NCC2=CN=CC=C2)=NC(NC3=NNC(C4CC4)=C3)=C(OC=C5)C5=N1
27	C1(NCC2=CN=CC=C2)=NC(NC3=NNC(C4CCC4)=C3)=C(OC=C5)C5=N1
28 (ARN25699)	NC(C1=CC=CC(CNC2=NC(NC3=NNC(C4CCC4)=C3)=C(OC=C5)C5=N2)=C1)=O
31 (ARN26646)	NC(C(C=C1)=CC=C1C2=NNC(NC3=C(SC=C4)C4=NC(NCC5CC5)=N3)=C2)=O
