# Supplementary material for: A Polypharmacology-Driven Approach to Alzheimer’s Disease and Tauopathies: Rational Design, Synthesis and Characterization of Amino-Pyrazole-Based Multikinase (GSK-3β/FYN-α/DYRK1A) Inhibitors
Source: J Med Chem. 2026 Apr 29;69(9):9991–10018. doi: 10.1021/acs.jmedchem.5c01810 (PMC13181777; doi:10.1021/acs.jmedchem.5c01810)
Supplement: Supplementary file 5 [file jm5c01810_si_005.pdb]

HEADER                                                        FYN_28
EXPDTA    X-RAY DIFFRACTION
REMARK   2 RESOLUTION. 2.80 ANGSTROMS.                                 
REMARK   3                                                              
REMARK   3 REFINEMENT OR HYDROGEN PLACEMENT:                            
REMARK   3   PROGRAM 1                  ICM 3.9                     
REMARK   3   AUTHORS 1      R.ABAGYAN, M.TOTROV                         
REMARK  76                                                              
REMARK  76 PROTO-ONCOGENE TYROSINE-PROTEIN KINASE FYN; CHAIN: X; FRAGMEN
REMARK 800                                                             
REMARK 800 SITE                                                        
REMARK 800 SITE_IDENTIFIER: AC1                                    
REMARK 800 SITE_DESCRIPTION: ID:MISS_RES  264 phe 265 thr 266 ala 267 thr 268 glu 269 pro 270 gln 271 tyr 272 gln 273 pro 274 gly 275 glu 276 asn 277 leu 278 his 279 his 280 his 281 his 282 his 283 his
REMARK 800                                                             
REMARK 800 SITE                                                        
REMARK 800 SITE_IDENTIFIER: AC2                                    
REMARK 800 SITE_DESCRIPTION: ID:ac1 binding site for residue stu x 902                   
REMARK 800                                                             
REMARK 800 SITE                                                        
REMARK 800 SITE_IDENTIFIER: AC3                                    
REMARK 800 SITE_DESCRIPTION: ID:MOD_RES tyr->ptr o-phosphotyrosine                       
SITE     1 AC1  1 TYR X 523  
SITE     1 AC2 12 LEU X 277  ASN X 279  ALA X 297  LYS X 299  
SITE     2 AC2 12 THR X 342  GLU X 343  TYR X 344  MET X 345  
SITE     3 AC2 12 GLY X 348  ALA X 394  LEU X 397  ASP X 408  
SITE     1 AC3  1 PTR X 420  
SEQRES   1 X  283  LYS ASP VAL TRP GLU ILE PRO ARG GLU SER LEU GLN LEU 
SEQRES   2 X  283  ILE LYS ARG LEU GLY ASN GLY GLN PHE GLY GLU VAL TRP 
SEQRES   3 X  283  MET GLY THR TRP ASN GLY ASN THR LYS VAL ALA ILE LYS 
SEQRES   4 X  283  THR LEU LYS PRO GLY THR MET SER PRO GLU SER PHE LEU 
SEQRES   5 X  283  GLU GLU ALA GLN ILE MET LYS LYS LEU LYS HIS ASP LYS 
SEQRES   6 X  283  LEU VAL GLN LEU TYR ALA VAL VAL SER GLU GLU PRO ILE 
SEQRES   7 X  283  TYR ILE VAL THR GLU TYR MET ASN LYS GLY SER LEU LEU 
SEQRES   8 X  283  ASP PHE LEU LYS ASP GLY GLU GLY ARG ALA LEU LYS LEU 
SEQRES   9 X  283  PRO ASN LEU VAL ASP MET ALA ALA GLN VAL ALA ALA GLY 
SEQRES  10 X  283  MET ALA TYR ILE GLU ARG MET ASN TYR ILE HIS ARG ASP 
SEQRES  11 X  283  LEU ARG SER ALA ASN ILE LEU VAL GLY ASN GLY LEU ILE 
SEQRES  12 X  283  CYS LYS ILE ALA ASP PHE GLY LEU ALA ARG LEU ILE GLU 
SEQRES  13 X  283  ASP ASN GLU PTR THR ALA ARG GLN GLY ALA LYS PHE PRO 
SEQRES  14 X  283  ILE LYS TRP THR ALA PRO GLU ALA ALA LEU TYR GLY ARG 
SEQRES  15 X  283  PHE THR ILE LYS SER ASP VAL TRP SER PHE GLY ILE LEU 
SEQRES  16 X  283  LEU THR GLU LEU VAL THR LYS GLY ARG VAL PRO TYR PRO 
SEQRES  17 X  283  GLY MET ASN ASN ARG GLU VAL LEU GLU GLN VAL GLU ARG 
SEQRES  18 X  283  GLY TYR ARG MET PRO CYS PRO GLN ASP CYS PRO ILE SER 
SEQRES  19 X  283  LEU HIS GLU LEU MET ILE HIS CYS TRP LYS LYS ASP PRO 
SEQRES  20 X  283  GLU GLU ARG PRO THR PHE GLU TYR LEU GLN SER PHE LEU 
SEQRES  21 X  283  GLU ASP TYR PHE THR ALA THR GLU PRO GLN TYR GLN PRO 
SEQRES  22 X  283  GLY GLU ASN LEU HIS HIS HIS HIS HIS HIS             
HELIX    1  HA GLU X  265  GLU X  265  9
HELIX    2  HB ARG X  268  SER X  270  1
HELIX    3  HC GLY X  278  GLY X  278  9
HELIX    4  HD PRO X  308  PHE X  311  1
HELIX    5  HE GLU X  313  MET X  318  1
HELIX    6  HF LEU X  326  LEU X  326  9
HELIX    7  HG LEU X  329  LEU X  329  9
HELIX    8  HH LEU X  350  LEU X  354  1
HELIX    9  HI LEU X  364  LEU X  367  1
HELIX   10  HJ ASP X  369  ARG X  383  1
HELIX   11  HK SER X  393  ASN X  395  1
HELIX   12  HL PRO X  435  GLU X  436  1
HELIX   13  HM ALA X  438  TYR X  440  1
HELIX   14  HN ILE X  445  VAL X  460  1
HELIX   15  HO ASN X  472  ARG X  481  1
HELIX   16  HP HIE X  496  MET X  499  1
HELIX   17  HQ HIS X  501  CYS X  502  1
HELIX   18  HR PRO X  507  GLU X  509  1
HELIX   19  HS PHE X  513  GLU X  521  1
SHEET    1  SA 1 LEU X 271  LEU X 273  0
SHEET    2  SB 1 LYS X 275  ARG X 276  0
SHEET    3  SC 1 VAL X 285  TRP X 290  0
SHEET    4  SD 1 THR X 294  LYS X 299  0
SHEET    5  SE 1 ALA X 331  VAL X 333  0
SHEET    6  SF 1 TYR X 339  GLU X 343  0
SHEET    7  SG 1 GLY X 348  SER X 349  0
SHEET    8  SH 1 TYR X 386  ILE X 387  0
SHEET    9  SI 1 ILE X 396  GLY X 399  0
SHEET   10  SJ 1 ILE X 403  ILE X 406  0
SHEET   11  SK 1 ARG X 413  LEU X 414  0
SHEET   12  SL 1 PTR X 420  THR X 421  0
SHEET   13  SM 1 ARG X 442  PHE X 443  0
CRYST1   52.962   52.962  210.989  90.00  90.00 120.00 P 32 2 1      6
ATOM      1  N   LYS X 261     -22.540  21.959  16.110  1.00 73.84           N
ATOM      2  CA  LYS X 261     -21.761  22.443  14.932  1.00 73.63           C
ATOM      3  C   LYS X 261     -22.357  21.904  13.632  1.00 72.25           C
ATOM      4  O   LYS X 261     -23.138  20.953  13.646  1.00 71.89           O
ATOM      5  HA  LYS X 261     -21.813  23.531  14.905  1.00 73.63           H
ATOM      6  CB  LYS X 261     -20.295  22.014  15.061  1.00 74.58           C
ATOM      7 1HB  LYS X 261     -20.271  20.956  15.321  1.00 74.58           H
ATOM      8 2HB  LYS X 261     -19.810  22.162  14.096  1.00 74.58           H
ATOM      9  CG  LYS X 261     -19.501  22.784  16.118  1.00 76.75           C
ATOM     10 1HG  LYS X 261     -18.515  22.331  16.218  1.00 76.75           H
ATOM     11 2HG  LYS X 261     -19.394  23.819  15.794  1.00 76.75           H
ATOM     12  CD  LYS X 261     -20.197  22.760  17.479  1.00 78.68           C
ATOM     13 1HD  LYS X 261     -21.200  23.173  17.369  1.00 78.68           H
ATOM     14 2HD  LYS X 261     -20.265  21.727  17.821  1.00 78.68           H
ATOM     15  CE  LYS X 261     -19.440  23.577  18.524  1.00 79.20           C
ATOM     16 1HE  LYS X 261     -18.450  23.141  18.661  1.00 79.20           H
ATOM     17 2HE  LYS X 261     -19.340  24.601  18.164  1.00 79.20           H
ATOM     18  NZ  LYS X 261     -20.142  23.597  19.840  1.00 79.46           N
ATOM     19 1HZ  LYS X 261     -20.241  22.662  20.179  1.00 79.46           H
ATOM     20 2HZ  LYS X 261     -21.047  24.009  19.729  1.00 79.46           H
ATOM     21 3HZ  LYS X 261     -19.609  24.134  20.494  1.00 79.46           H
ATOM     22  HN  LYS X 261     -22.520  20.960  16.135  1.00 73.84           H
ATOM     23 2HN  LYS X 261     -23.487  22.272  16.035  1.00 73.84           H
ATOM     24 3HN  LYS X 261     -22.135  22.321  16.949  1.00 73.84           H
ATOM     25  N   ASP X 262     -21.985  22.519  12.514  1.00 70.25           N
ATOM     26  CA  ASP X 262     -22.476  22.111  11.199  1.00 66.67           C
ATOM     27  C   ASP X 262     -22.181  20.639  10.899  1.00 63.36           C
ATOM     28  O   ASP X 262     -21.053  20.172  11.052  1.00 61.27           O
ATOM     29  HA  ASP X 262     -23.549  22.299  11.223  1.00 20.00           H
ATOM     30  CB  ASP X 262     -21.862  23.000  10.113  1.00 66.82           C
ATOM     31 1HB  ASP X 262     -22.149  24.038  10.282  1.00 20.00           H
ATOM     32 2HB  ASP X 262     -20.775  22.956  10.174  1.00 20.00           H
ATOM     33  CG  ASP X 262     -22.289  22.597   8.716  1.00 68.55           C
ATOM     34  OD1 ASP X 262     -23.510  22.456   8.484  1.00 70.06           O
ATOM     35  OD2 ASP X 262     -21.401  22.426   7.849  1.00 67.19           O
ATOM     36  HN  ASP X 262     -21.353  23.293  12.485  1.00 20.00           H
ATOM     37  N   VAL X 263     -23.212  19.919  10.463  1.00 59.71           N
ATOM     38  CA  VAL X 263     -23.114  18.499  10.131  1.00 56.00           C
ATOM     39  C   VAL X 263     -22.287  18.204   8.873  1.00 52.21           C
ATOM     40  O   VAL X 263     -21.679  17.138   8.752  1.00 48.89           O
ATOM     41  HA  VAL X 263     -22.607  18.002  10.958  1.00 20.00           H
ATOM     42  CB  VAL X 263     -24.534  17.885   9.967  1.00 57.09           C
ATOM     43  HB  VAL X 263     -24.942  17.714  10.963  1.00 20.00           H
ATOM     44  CG1 VAL X 263     -25.445  18.859   9.240  1.00 58.03           C
ATOM     45 1HG1 VAL X 263     -25.930  19.513   9.965  1.00 20.00           H
ATOM     46 2HG1 VAL X 263     -24.856  19.459   8.546  1.00 20.00           H
ATOM     47 3HG1 VAL X 263     -26.203  18.304   8.687  1.00 20.00           H
ATOM     48  CG2 VAL X 263     -24.460  16.580   9.201  1.00 56.81           C
ATOM     49 1HG2 VAL X 263     -24.231  16.785   8.155  1.00 20.00           H
ATOM     50 2HG2 VAL X 263     -23.678  15.952   9.628  1.00 20.00           H
ATOM     51 3HG2 VAL X 263     -25.418  16.064   9.269  1.00 20.00           H
ATOM     52  HN  VAL X 263     -24.132  20.286  10.327  1.00 20.00           H
ATOM     53  N   TRP X 264     -22.266  19.159   7.948  1.00 49.07           N
ATOM     54  CA  TRP X 264     -21.528  19.027   6.701  1.00 46.54           C
ATOM     55  C   TRP X 264     -20.100  19.569   6.769  1.00 45.90           C
ATOM     56  O   TRP X 264     -19.271  19.263   5.915  1.00 46.33           O
ATOM     57  HA  TRP X 264     -21.460  17.965   6.465  1.00 20.00           H
ATOM     58  CB  TRP X 264     -22.288  19.736   5.580  1.00 42.97           C
ATOM     59 1HB  TRP X 264     -22.863  20.557   6.008  1.00 20.00           H
ATOM     60 2HB  TRP X 264     -21.569  20.176   4.889  1.00 20.00           H
ATOM     61  CG  TRP X 264     -23.210  18.842   4.818  1.00 39.78           C
ATOM     62  CD1 TRP X 264     -22.863  17.840   3.962  1.00 42.12           C
ATOM     63  HD1 TRP X 264     -21.836  17.564   3.726  1.00 20.00           H
ATOM     64  CD2 TRP X 264     -24.637  18.869   4.843  1.00 38.17           C
ATOM     65  NE1 TRP X 264     -23.989  17.239   3.449  1.00 39.78           N
ATOM     66  HE1 TRP X 264     -24.011  16.479   2.800  1.00 20.00           H
ATOM     67  CE2 TRP X 264     -25.091  17.854   3.975  1.00 38.18           C
ATOM     68  CE3 TRP X 264     -25.576  19.654   5.515  1.00 38.23           C
ATOM     69  HE3 TRP X 264     -25.223  20.437   6.186  1.00 20.00           H
ATOM     70  CZ2 TRP X 264     -26.438  17.605   3.760  1.00 38.82           C
ATOM     71  HZ2 TRP X 264     -26.776  16.818   3.085  1.00 20.00           H
ATOM     72  CZ3 TRP X 264     -26.917  19.408   5.304  1.00 41.03           C
ATOM     73  HZ3 TRP X 264     -27.686  19.995   5.807  1.00 20.00           H
ATOM     74  CH2 TRP X 264     -27.339  18.388   4.430  1.00 44.38           C
ATOM     75  HH2 TRP X 264     -28.409  18.230   4.294  1.00 20.00           H
ATOM     76  HN  TRP X 264     -22.748  20.031   8.033  1.00 20.00           H
ATOM     77  N   GLU X 265     -19.818  20.368   7.790  1.00 46.73           N
ATOM     78  CA  GLU X 265     -18.494  20.946   7.957  1.00 46.98           C
ATOM     79  C   GLU X 265     -17.429  19.867   8.142  1.00 47.66           C
ATOM     80  O   GLU X 265     -17.645  18.850   8.799  1.00 47.68           O
ATOM     81  HA  GLU X 265     -18.297  21.491   7.034  1.00 20.00           H
ATOM     82  CB  GLU X 265     -18.487  21.927   9.133  1.00 45.89           C
ATOM     83 1HB  GLU X 265     -19.345  22.595   9.059  1.00 20.00           H
ATOM     84 2HB  GLU X 265     -18.451  21.375  10.072  1.00 20.00           H
ATOM     85  CG  GLU X 265     -17.270  22.855   9.188  1.00 49.47           C
ATOM     86 1HG  GLU X 265     -17.403  23.588   9.983  1.00 20.00           H
ATOM     87 2HG  GLU X 265     -16.379  22.277   9.433  1.00 20.00           H
ATOM     88  CD  GLU X 265     -17.024  23.596   7.881  1.00 52.76           C
ATOM     89  OE1 GLU X 265     -18.007  24.057   7.257  1.00 53.86           O
ATOM     90  OE2 GLU X 265     -15.841  23.730   7.474  1.00 54.08           O
ATOM     91  HN  GLU X 265     -20.476  20.624   8.498  1.00 20.00           H
ATOM     92  N   ILE X 266     -16.273  20.122   7.541  1.00 48.64           N
ATOM     93  CA  ILE X 266     -15.130  19.232   7.579  1.00 45.42           C
ATOM     94  C   ILE X 266     -13.832  20.032   7.662  1.00 44.88           C
ATOM     95  O   ILE X 266     -13.773  21.189   7.231  1.00 43.21           O
ATOM     96  HA  ILE X 266     -15.213  18.632   8.485  1.00 20.00           H
ATOM     97  CB  ILE X 266     -15.105  18.362   6.295  1.00 47.96           C
ATOM     98  HB  ILE X 266     -15.424  18.981   5.457  1.00 20.00           H
ATOM     99  CG1 ILE X 266     -16.099  17.221   6.437  1.00 48.16           C
ATOM    100 1HG1 ILE X 266     -17.090  17.622   6.648  1.00 20.00           H
ATOM    101 2HG1 ILE X 266     -16.169  16.676   5.496  1.00 20.00           H
ATOM    102  CG2 ILE X 266     -13.705  17.827   6.024  1.00 48.54           C
ATOM    103 1HG2 ILE X 266     -13.041  18.655   5.775  1.00 20.00           H
ATOM    104 2HG2 ILE X 266     -13.333  17.317   6.913  1.00 20.00           H
ATOM    105 3HG2 ILE X 266     -13.739  17.126   5.190  1.00 20.00           H
ATOM    106  CD1 ILE X 266     -15.733  16.248   7.528  1.00 52.31           C
ATOM    107 1HD1 ILE X 266     -14.763  15.803   7.307  1.00 20.00           H
ATOM    108 2HD1 ILE X 266     -15.683  16.773   8.482  1.00 20.00           H
ATOM    109 3HD1 ILE X 266     -16.488  15.464   7.584  1.00 20.00           H
ATOM    110  HN  ILE X 266     -16.089  20.949   7.010  1.00 20.00           H
ATOM    111  N   PRO X 267     -12.789  19.426   8.253  1.00 43.77           N
ATOM    112  CA  PRO X 267     -11.433  19.960   8.455  1.00 41.75           C
ATOM    113  C   PRO X 267     -10.601  19.818   7.175  1.00 42.59           C
ATOM    114  O   PRO X 267     -10.434  18.710   6.680  1.00 44.20           O
ATOM    115  HA  PRO X 267     -11.477  21.028   8.666  1.00 20.00           H
ATOM    116  CB  PRO X 267     -10.884  19.085   9.578  1.00 41.10           C
ATOM    117 1HB  PRO X 267     -10.339  18.225   9.187  1.00 20.00           H
ATOM    118 2HB  PRO X 267     -10.192  19.637  10.215  1.00 20.00           H
ATOM    119  CG  PRO X 267     -12.121  18.670  10.325  1.00 45.40           C
ATOM    120 1HG  PRO X 267     -11.921  17.819  10.976  1.00 20.00           H
ATOM    121 2HG  PRO X 267     -12.488  19.477  10.959  1.00 20.00           H
ATOM    122  CD  PRO X 267     -13.062  18.337   9.206  1.00 45.03           C
ATOM    123 1HD  PRO X 267     -12.855  17.352   8.787  1.00 20.00           H
ATOM    124 2HD  PRO X 267     -14.099  18.330   9.542  1.00 20.00           H
ATOM    125  N   ARG X 268     -10.067  20.919   6.648  1.00 42.69           N
ATOM    126  CA  ARG X 268      -9.273  20.851   5.425  1.00 41.09           C
ATOM    127  C   ARG X 268      -8.093  19.882   5.557  1.00 41.80           C
ATOM    128  O   ARG X 268      -7.409  19.569   4.576  1.00 39.91           O
ATOM    129  HA  ARG X 268      -9.967  20.500   4.661  1.00 20.00           H
ATOM    130  CB  ARG X 268      -8.780  22.254   5.017  1.00 41.05           C
ATOM    131 1HB  ARG X 268      -9.568  22.986   5.194  1.00 20.00           H
ATOM    132 2HB  ARG X 268      -7.932  22.541   5.639  1.00 20.00           H
ATOM    133  CG  ARG X 268      -8.353  22.349   3.543  1.00 45.32           C
ATOM    134 1HG  ARG X 268      -7.636  21.560   3.317  1.00 20.00           H
ATOM    135 2HG  ARG X 268      -9.218  22.188   2.899  1.00 20.00           H
ATOM    136  CD  ARG X 268      -7.715  23.693   3.146  1.00 47.86           C
ATOM    137 1HD  ARG X 268      -7.123  24.082   3.974  1.00 20.00           H
ATOM    138 2HD  ARG X 268      -7.034  23.548   2.307  1.00 20.00           H
ATOM    139  NE  ARG X 268      -8.681  24.733   2.761  1.00 48.68           N
ATOM    140  HE  ARG X 268      -8.755  24.969   1.792  1.00 20.00           H
ATOM    141  CZ  ARG X 268      -9.470  25.388   3.612  1.00 49.89           C
ATOM    142  NH1 ARG X 268     -10.304  26.317   3.166  1.00 47.62           N
ATOM    143 1HH1 ARG X 268     -10.342  26.527   2.189  1.00 20.00           H
ATOM    144 2HH1 ARG X 268     -10.895  26.807   3.806  1.00 20.00           H
ATOM    145  NH2 ARG X 268      -9.424  25.119   4.912  1.00 50.96           N
ATOM    146 1HH2 ARG X 268     -10.018  25.613   5.546  1.00 20.00           H
ATOM    147 2HH2 ARG X 268      -8.795  24.422   5.256  1.00 20.00           H
ATOM    148  HN  ARG X 268     -10.170  21.833   7.040  1.00 20.00           H
ATOM    149  N   GLU X 269      -7.858  19.392   6.770  1.00 43.30           N
ATOM    150  CA  GLU X 269      -6.760  18.458   7.023  1.00 46.04           C
ATOM    151  C   GLU X 269      -7.054  17.085   6.436  1.00 46.39           C
ATOM    152  O   GLU X 269      -6.158  16.406   5.929  1.00 46.99           O
ATOM    153  HA  GLU X 269      -5.893  18.888   6.521  1.00 20.00           H
ATOM    154  CB  GLU X 269      -6.529  18.316   8.530  1.00 52.44           C
ATOM    155 1HB  GLU X 269      -7.468  18.470   9.062  1.00 20.00           H
ATOM    156 2HB  GLU X 269      -6.067  17.352   8.742  1.00 20.00           H
ATOM    157  CG  GLU X 269      -5.568  19.338   9.131  1.00 61.73           C
ATOM    158 1HG  GLU X 269      -5.346  19.070  10.164  1.00 20.00           H
ATOM    159 2HG  GLU X 269      -4.624  19.319   8.586  1.00 20.00           H
ATOM    160  CD  GLU X 269      -6.108  20.756   9.108  1.00 65.09           C
ATOM    161  OE1 GLU X 269      -7.229  20.966   9.625  1.00 65.42           O
ATOM    162  OE2 GLU X 269      -5.407  21.657   8.585  1.00 65.35           O
ATOM    163  HN  GLU X 269      -8.400  19.619   7.579  1.00 20.00           H
ATOM    164  N   SER X 270      -8.317  16.668   6.503  1.00 44.62           N
ATOM    165  CA  SER X 270      -8.714  15.368   5.975  1.00 40.45           C
ATOM    166  C   SER X 270      -8.817  15.305   4.454  1.00 37.83           C
ATOM    167  O   SER X 270      -9.127  14.244   3.907  1.00 34.38           O
ATOM    168  HA  SER X 270      -7.936  14.676   6.298  1.00 20.00           H
ATOM    169  CB  SER X 270     -10.037  14.951   6.598  1.00 41.24           C
ATOM    170 1HB  SER X 270     -10.440  14.097   6.055  1.00 20.00           H
ATOM    171 2HB  SER X 270      -9.868  14.625   7.624  1.00 20.00           H
ATOM    172  OG  SER X 270     -10.958  16.017   6.575  1.00 43.97           O
ATOM    173  HG  SER X 270     -11.187  16.251   5.630  1.00 20.00           H
ATOM    174  HN  SER X 270      -9.061  17.200   6.908  1.00 20.00           H
ATOM    175  N   LEU X 271      -8.559  16.430   3.779  1.00 35.93           N
ATOM    176  CA  LEU X 271      -8.621  16.474   2.317  1.00 36.46           C
ATOM    177  C   LEU X 271      -7.220  16.540   1.732  1.00 39.47           C
ATOM    178  O   LEU X 271      -6.413  17.373   2.133  1.00 44.03           O
ATOM    179  HA  LEU X 271      -9.083  15.546   1.982  1.00 20.00           H
ATOM    180  CB  LEU X 271      -9.421  17.681   1.837  1.00 32.15           C
ATOM    181 1HB  LEU X 271      -9.056  18.565   2.360  1.00 20.00           H
ATOM    182 2HB  LEU X 271      -9.215  17.830   0.777  1.00 20.00           H
ATOM    183  CG  LEU X 271     -10.932  17.590   2.031  1.00 34.46           C
ATOM    184  HG  LEU X 271     -11.130  17.396   3.085  1.00 20.00           H
ATOM    185  CD1 LEU X 271     -11.600  18.913   1.680  1.00 33.74           C
ATOM    186 1HD1 LEU X 271     -11.096  19.725   2.204  1.00 20.00           H
ATOM    187 2HD1 LEU X 271     -11.535  19.079   0.605  1.00 20.00           H
ATOM    188 3HD1 LEU X 271     -12.647  18.882   1.980  1.00 20.00           H
ATOM    189  CD2 LEU X 271     -11.466  16.457   1.156  1.00 35.24           C
ATOM    190 1HD2 LEU X 271     -11.137  16.606   0.128  1.00 20.00           H
ATOM    191 2HD2 LEU X 271     -11.087  15.504   1.524  1.00 20.00           H
ATOM    192 3HD2 LEU X 271     -12.555  16.453   1.192  1.00 20.00           H
ATOM    193  HN  LEU X 271      -8.312  17.297   4.211  1.00 20.00           H
ATOM    194  N   GLN X 272      -6.935  15.656   0.787  1.00 40.21           N
ATOM    195  CA  GLN X 272      -5.632  15.626   0.154  1.00 42.63           C
ATOM    196  C   GLN X 272      -5.777  15.784  -1.363  1.00 44.36           C
ATOM    197  O   GLN X 272      -5.877  14.798  -2.090  1.00 44.84           O
ATOM    198  HA  GLN X 272      -5.090  16.478   0.565  1.00 20.00           H
ATOM    199  CB  GLN X 272      -4.919  14.309   0.476  1.00 44.79           C
ATOM    200 1HB  GLN X 272      -5.401  13.490  -0.058  1.00 20.00           H
ATOM    201 2HB  GLN X 272      -3.888  14.354   0.125  1.00 20.00           H
ATOM    202  CG  GLN X 272      -4.891  13.945   1.961  1.00 52.07           C
ATOM    203 1HG  GLN X 272      -4.105  13.212   2.145  1.00 20.00           H
ATOM    204 2HG  GLN X 272      -4.648  14.829   2.551  1.00 20.00           H
ATOM    205  CD  GLN X 272      -6.221  13.370   2.472  1.00 55.30           C
ATOM    206  OE1 GLN X 272      -7.269  14.012   2.384  1.00 56.98           O
ATOM    207  NE2 GLN X 272      -6.171  12.153   3.012  1.00 51.03           N
ATOM    208 1HE2 GLN X 272      -5.299  11.666   3.067  1.00 20.00           H
ATOM    209 2HE2 GLN X 272      -7.005  11.727   3.362  1.00 20.00           H
ATOM    210  HN  GLN X 272      -7.579  14.967   0.453  1.00 20.00           H
ATOM    211  N   LEU X 273      -5.795  17.029  -1.831  1.00 44.95           N
ATOM    212  CA  LEU X 273      -5.929  17.324  -3.260  1.00 42.11           C
ATOM    213  C   LEU X 273      -4.821  16.625  -4.025  1.00 40.46           C
ATOM    214  O   LEU X 273      -3.665  16.667  -3.614  1.00 42.82           O
ATOM    215  HA  LEU X 273      -6.885  16.917  -3.589  1.00 20.00           H
ATOM    216  CB  LEU X 273      -5.878  18.840  -3.500  1.00 39.89           C
ATOM    217 1HB  LEU X 273      -5.043  19.250  -2.931  1.00 20.00           H
ATOM    218 2HB  LEU X 273      -5.662  19.014  -4.554  1.00 20.00           H
ATOM    219  CG  LEU X 273      -7.170  19.577  -3.115  1.00 40.47           C
ATOM    220  HG  LEU X 273      -7.978  19.201  -3.743  1.00 20.00           H
ATOM    221  CD1 LEU X 273      -7.520  19.269  -1.676  1.00 42.05           C
ATOM    222 1HD1 LEU X 273      -7.764  18.211  -1.580  1.00 20.00           H
ATOM    223 2HD1 LEU X 273      -6.670  19.506  -1.037  1.00 20.00           H
ATOM    224 3HD1 LEU X 273      -8.379  19.869  -1.375  1.00 20.00           H
ATOM    225  CD2 LEU X 273      -7.014  21.066  -3.301  1.00 41.73           C
ATOM    226 1HD2 LEU X 273      -6.234  21.436  -2.635  1.00 20.00           H
ATOM    227 2HD2 LEU X 273      -6.739  21.276  -4.334  1.00 20.00           H
ATOM    228 3HD2 LEU X 273      -7.956  21.562  -3.068  1.00 20.00           H
ATOM    229  HN  LEU X 273      -5.720  17.844  -1.256  1.00 20.00           H
ATOM    230  N   ILE X 274      -5.164  15.968  -5.128  1.00 38.74           N
ATOM    231  CA  ILE X 274      -4.143  15.273  -5.901  1.00 40.00           C
ATOM    232  C   ILE X 274      -4.144  15.588  -7.394  1.00 40.32           C
ATOM    233  O   ILE X 274      -3.155  15.326  -8.086  1.00 41.96           O
ATOM    234  HA  ILE X 274      -3.172  15.599  -5.528  1.00 20.00           H
ATOM    235  CB  ILE X 274      -4.267  13.732  -5.730  1.00 39.51           C
ATOM    236  HB  ILE X 274      -3.379  13.268  -6.159  1.00 20.00           H
ATOM    237  CG1 ILE X 274      -5.472  13.206  -6.498  1.00 44.01           C
ATOM    238 1HG1 ILE X 274      -6.343  13.824  -6.282  1.00 20.00           H
ATOM    239 2HG1 ILE X 274      -5.286  13.281  -7.569  1.00 20.00           H
ATOM    240  CG2 ILE X 274      -4.459  13.377  -4.272  1.00 37.98           C
ATOM    241 1HG2 ILE X 274      -3.849  14.036  -3.654  1.00 20.00           H
ATOM    242 2HG2 ILE X 274      -5.509  13.496  -4.004  1.00 20.00           H
ATOM    243 3HG2 ILE X 274      -4.157  12.343  -4.107  1.00 20.00           H
ATOM    244  CD1 ILE X 274      -5.811  11.760  -6.167  1.00 49.06           C
ATOM    245 1HD1 ILE X 274      -4.911  11.243  -5.833  1.00 20.00           H
ATOM    246 2HD1 ILE X 274      -6.560  11.734  -5.375  1.00 20.00           H
ATOM    247 3HD1 ILE X 274      -6.205  11.267  -7.056  1.00 20.00           H
ATOM    248  HN  ILE X 274      -6.099  15.913  -5.478  1.00 20.00           H
ATOM    249  N   LYS X 275      -5.227  16.162  -7.903  1.00 38.68           N
ATOM    250  CA  LYS X 275      -5.256  16.463  -9.323  1.00 37.23           C
ATOM    251  C   LYS X 275      -6.371  17.386  -9.789  1.00 37.53           C
ATOM    252  O   LYS X 275      -7.536  17.214  -9.423  1.00 36.81           O
ATOM    253  HA  LYS X 275      -4.331  16.985  -9.565  1.00 20.00           H
ATOM    254  CB  LYS X 275      -5.310  15.139 -10.076  1.00 36.78           C
ATOM    255 1HB  LYS X 275      -4.365  14.609  -9.957  1.00 20.00           H
ATOM    256 2HB  LYS X 275      -6.086  14.505  -9.648  1.00 20.00           H
ATOM    257  CG  LYS X 275      -5.579  15.234 -11.546  1.00 43.28           C
ATOM    258 1HG  LYS X 275      -6.475  15.831 -11.717  1.00 20.00           H
ATOM    259 2HG  LYS X 275      -4.754  15.749 -12.038  1.00 20.00           H
ATOM    260  CD  LYS X 275      -5.746  13.830 -12.081  1.00 51.31           C
ATOM    261 1HD  LYS X 275      -6.138  13.869 -13.097  1.00 20.00           H
ATOM    262 2HD  LYS X 275      -4.774  13.339 -12.133  1.00 20.00           H
ATOM    263  CE  LYS X 275      -6.693  13.044 -11.173  1.00 53.41           C
ATOM    264 1HE  LYS X 275      -6.372  13.137 -10.135  1.00 20.00           H
ATOM    265 2HE  LYS X 275      -7.697  13.463 -11.235  1.00 20.00           H
ATOM    266  NZ  LYS X 275      -6.776  11.594 -11.504  1.00 57.14           N
ATOM    267 1HZ  LYS X 275      -7.749  11.325 -11.602  1.00 20.00           H
ATOM    268 2HZ  LYS X 275      -6.287  11.417 -12.374  1.00 20.00           H
ATOM    269 3HZ  LYS X 275      -6.349  11.053 -10.760  1.00 20.00           H
ATOM    270  HN  LYS X 275      -6.036  16.405  -7.367  1.00 20.00           H
ATOM    271  N   ARG X 276      -6.000  18.376 -10.598  1.00 35.66           N
ATOM    272  CA  ARG X 276      -6.964  19.334 -11.128  1.00 33.44           C
ATOM    273  C   ARG X 276      -7.869  18.625 -12.138  1.00 35.42           C
ATOM    274  O   ARG X 276      -7.374  17.957 -13.055  1.00 34.42           O
ATOM    275  HA  ARG X 276      -7.524  19.676 -10.258  1.00 20.00           H
ATOM    276  CB  ARG X 276      -6.232  20.479 -11.816  1.00 35.20           C
ATOM    277 1HB  ARG X 276      -5.553  20.958 -11.110  1.00 20.00           H
ATOM    278 2HB  ARG X 276      -5.622  20.088 -12.630  1.00 20.00           H
ATOM    279  CG  ARG X 276      -7.155  21.536 -12.379  1.00 39.65           C
ATOM    280 1HG  ARG X 276      -7.999  21.059 -12.878  1.00 20.00           H
ATOM    281 2HG  ARG X 276      -7.564  22.137 -11.567  1.00 20.00           H
ATOM    282  CD  ARG X 276      -6.437  22.443 -13.363  1.00 47.14           C
ATOM    283 1HD  ARG X 276      -6.253  23.415 -12.906  1.00 20.00           H
ATOM    284 2HD  ARG X 276      -5.465  22.021 -13.617  1.00 20.00           H
ATOM    285  NE  ARG X 276      -7.226  22.617 -14.580  1.00 53.74           N
ATOM    286  HE  ARG X 276      -7.551  23.537 -14.800  1.00 20.00           H
ATOM    287  CZ  ARG X 276      -7.540  21.625 -15.417  1.00 56.40           C
ATOM    288  NH1 ARG X 276      -8.273  21.873 -16.496  1.00 54.29           N
ATOM    289 1HH1 ARG X 276      -8.590  22.803 -16.682  1.00 20.00           H
ATOM    290 2HH1 ARG X 276      -8.508  21.130 -17.123  1.00 20.00           H
ATOM    291  NH2 ARG X 276      -7.122  20.379 -15.180  1.00 54.64           N
ATOM    292 1HH2 ARG X 276      -7.362  19.642 -15.812  1.00 20.00           H
ATOM    293 2HH2 ARG X 276      -6.569  20.183 -14.370  1.00 20.00           H
ATOM    294  HN  ARG X 276      -5.058  18.532 -10.895  1.00 20.00           H
ATOM    295  N   LEU X 277      -9.185  18.768 -11.968  1.00 36.64           N
ATOM    296  CA  LEU X 277     -10.154  18.140 -12.864  1.00 38.13           C
ATOM    297  C   LEU X 277     -10.763  19.110 -13.860  1.00 39.41           C
ATOM    298  O   LEU X 277     -11.130  18.723 -14.972  1.00 42.80           O
ATOM    299  HA  LEU X 277      -9.621  17.388 -13.446  1.00 20.00           H
ATOM    300  CB  LEU X 277     -11.302  17.526 -12.070  1.00 38.35           C
ATOM    301 1HB  LEU X 277     -11.745  18.304 -11.448  1.00 20.00           H
ATOM    302 2HB  LEU X 277     -12.071  17.203 -12.772  1.00 20.00           H
ATOM    303  CG  LEU X 277     -11.039  16.340 -11.148  1.00 35.10           C
ATOM    304  HG  LEU X 277     -10.173  16.574 -10.529  1.00 20.00           H
ATOM    305  CD1 LEU X 277     -12.243  16.162 -10.240  1.00 36.23           C
ATOM    306 1HD1 LEU X 277     -12.314  17.011  -9.560  1.00 20.00           H
ATOM    307 2HD1 LEU X 277     -13.148  16.105 -10.844  1.00 20.00           H
ATOM    308 3HD1 LEU X 277     -12.131  15.243  -9.664  1.00 20.00           H
ATOM    309  CD2 LEU X 277     -10.786  15.096 -11.962  1.00 30.78           C
ATOM    310 1HD2 LEU X 277     -11.622  14.931 -12.642  1.00 20.00           H
ATOM    311 2HD2 LEU X 277      -9.868  15.219 -12.537  1.00 20.00           H
ATOM    312 3HD2 LEU X 277     -10.685  14.240 -11.295  1.00 20.00           H
ATOM    313  HN  LEU X 277      -9.599  19.303 -11.232  1.00 20.00           H
ATOM    314  N   GLY X 278     -10.903  20.365 -13.453  1.00 40.59           N
ATOM    315  CA  GLY X 278     -11.502  21.341 -14.341  1.00 45.78           C
ATOM    316  C   GLY X 278     -11.404  22.737 -13.779  1.00 47.83           C
ATOM    317  O   GLY X 278     -10.848  22.933 -12.700  1.00 49.41           O
ATOM    318 1HA  GLY X 278     -11.008  21.307 -15.312  1.00 20.00           H
ATOM    319 2HA  GLY X 278     -12.550  21.091 -14.508  1.00 20.00           H
ATOM    320  HN  GLY X 278     -10.618  20.696 -12.554  1.00 20.00           H
ATOM    321  N   ASN X 279     -11.954  23.704 -14.505  1.00 51.08           N
ATOM    322  CA  ASN X 279     -11.905  25.097 -14.088  1.00 55.05           C
ATOM    323  C   ASN X 279     -13.278  25.716 -13.906  1.00 57.00           C
ATOM    324  O   ASN X 279     -14.305  25.072 -14.125  1.00 55.84           O
ATOM    325  HA  ASN X 279     -11.356  25.095 -13.147  1.00 20.00           H
ATOM    326  CB  ASN X 279     -11.124  25.928 -15.114  1.00 53.81           C
ATOM    327 1HB  ASN X 279     -11.537  25.765 -16.110  1.00 20.00           H
ATOM    328 2HB  ASN X 279     -11.239  26.989 -14.891  1.00 20.00           H
ATOM    329  CG  ASN X 279      -9.642  25.590 -15.137  1.00 54.21           C
ATOM    330  OD1 ASN X 279      -9.133  25.018 -16.100  1.00 55.29           O
ATOM    331  ND2 ASN X 279      -8.942  25.952 -14.075  1.00 54.69           N
ATOM    332 1HD2 ASN X 279      -9.393  26.420 -13.315  1.00 20.00           H
ATOM    333 2HD2 ASN X 279      -7.963  25.757 -14.031  1.00 20.00           H
ATOM    334  HN  ASN X 279     -12.431  23.551 -15.371  1.00 20.00           H
ATOM    335  N   GLY X 280     -13.273  26.984 -13.508  1.00 60.16           N
ATOM    336  CA  GLY X 280     -14.507  27.712 -13.300  1.00 62.35           C
ATOM    337  C   GLY X 280     -14.188  29.190 -13.200  1.00 65.44           C
ATOM    338  O   GLY X 280     -13.049  29.568 -12.912  1.00 67.25           O
ATOM    339 1HA  GLY X 280     -15.192  27.517 -14.125  1.00 20.00           H
ATOM    340 2HA  GLY X 280     -14.994  27.357 -12.392  1.00 20.00           H
ATOM    341  HN  GLY X 280     -12.442  27.511 -13.329  1.00 20.00           H
ATOM    342  N   GLN X 281     -15.192  30.027 -13.446  1.00 66.37           N
ATOM    343  CA  GLN X 281     -15.021  31.474 -13.371  1.00 65.39           C
ATOM    344  C   GLN X 281     -14.754  31.881 -11.922  1.00 61.96           C
ATOM    345  O   GLN X 281     -14.123  32.906 -11.660  1.00 63.18           O
ATOM    346  HA  GLN X 281     -14.152  31.696 -13.991  1.00 20.00           H
ATOM    347  CB  GLN X 281     -16.284  32.177 -13.902  1.00 69.05           C
ATOM    348 1HB  GLN X 281     -16.292  32.144 -14.991  1.00 20.00           H
ATOM    349 2HB  GLN X 281     -17.172  31.645 -13.561  1.00 20.00           H
ATOM    350  CG  GLN X 281     -16.451  33.648 -13.491  1.00 73.80           C
ATOM    351 1HG  GLN X 281     -17.390  34.035 -13.886  1.00 20.00           H
ATOM    352 2HG  GLN X 281     -16.508  33.722 -12.405  1.00 20.00           H
ATOM    353  CD  GLN X 281     -15.322  34.551 -13.972  1.00 76.08           C
ATOM    354  OE1 GLN X 281     -15.118  34.723 -15.175  1.00 77.55           O
ATOM    355  NE2 GLN X 281     -14.591  35.141 -13.030  1.00 74.14           N
ATOM    356 1HE2 GLN X 281     -14.796  34.981 -12.064  1.00 20.00           H
ATOM    357 2HE2 GLN X 281     -13.837  35.745 -13.288  1.00 20.00           H
ATOM    358  HN  GLN X 281     -16.116  29.735 -13.694  1.00 20.00           H
ATOM    359  N   PHE X 282     -15.214  31.050 -10.988  1.00 54.76           N
ATOM    360  CA  PHE X 282     -15.037  31.321  -9.566  1.00 49.90           C
ATOM    361  C   PHE X 282     -14.123  30.351  -8.830  1.00 46.11           C
ATOM    362  O   PHE X 282     -13.841  30.531  -7.640  1.00 41.12           O
ATOM    363  HA  PHE X 282     -14.595  32.314  -9.478  1.00 20.00           H
ATOM    364  CB  PHE X 282     -16.402  31.335  -8.885  1.00 50.71           C
ATOM    365 1HB  PHE X 282     -16.833  30.335  -8.937  1.00 20.00           H
ATOM    366 2HB  PHE X 282     -16.267  31.569  -7.829  1.00 20.00           H
ATOM    367  CG  PHE X 282     -17.349  32.311  -9.488  1.00 51.15           C
ATOM    368  CD1 PHE X 282     -17.164  33.669  -9.304  1.00 51.53           C
ATOM    369  HD1 PHE X 282     -16.341  34.028  -8.686  1.00 20.00           H
ATOM    370  CD2 PHE X 282     -18.401  31.878 -10.277  1.00 53.10           C
ATOM    371  HD2 PHE X 282     -18.549  30.808 -10.424  1.00 20.00           H
ATOM    372  CE1 PHE X 282     -18.013  34.580  -9.896  1.00 56.45           C
ATOM    373  HE1 PHE X 282     -17.857  35.648  -9.745  1.00 20.00           H
ATOM    374  CE2 PHE X 282     -19.258  32.783 -10.874  1.00 54.03           C
ATOM    375  HE2 PHE X 282     -20.084  32.433 -11.493  1.00 20.00           H
ATOM    376  CZ  PHE X 282     -19.064  34.136 -10.683  1.00 56.00           C
ATOM    377  HZ  PHE X 282     -19.736  34.855 -11.151  1.00 20.00           H
ATOM    378  HN  PHE X 282     -15.702  30.200 -11.187  1.00 20.00           H
ATOM    379  N   GLY X 283     -13.657  29.326  -9.527  1.00 42.51           N
ATOM    380  CA  GLY X 283     -12.797  28.373  -8.868  1.00 39.57           C
ATOM    381  C   GLY X 283     -12.370  27.238  -9.757  1.00 38.19           C
ATOM    382  O   GLY X 283     -12.838  27.103 -10.886  1.00 45.43           O
ATOM    383 1HA  GLY X 283     -11.903  28.877  -8.501  1.00 20.00           H
ATOM    384 2HA  GLY X 283     -13.308  27.957  -8.000  1.00 20.00           H
ATOM    385  HN  GLY X 283     -13.864  29.166 -10.492  1.00 20.00           H
ATOM    386  N   GLU X 284     -11.489  26.406  -9.219  1.00 35.71           N
ATOM    387  CA  GLU X 284     -10.921  25.270  -9.927  1.00 34.97           C
ATOM    388  C   GLU X 284     -11.376  23.969  -9.245  1.00 33.26           C
ATOM    389  O   GLU X 284     -11.359  23.879  -8.020  1.00 34.91           O
ATOM    390  HA  GLU X 284     -11.324  25.328 -10.938  1.00 20.00           H
ATOM    391  CB  GLU X 284      -9.395  25.438  -9.884  1.00 36.52           C
ATOM    392 1HB  GLU X 284      -9.120  26.404 -10.308  1.00 20.00           H
ATOM    393 2HB  GLU X 284      -9.039  25.299  -8.863  1.00 20.00           H
ATOM    394  CG  GLU X 284      -8.560  24.465 -10.668  1.00 38.95           C
ATOM    395 1HG  GLU X 284      -8.391  23.565 -10.076  1.00 20.00           H
ATOM    396 2HG  GLU X 284      -9.098  24.160 -11.566  1.00 20.00           H
ATOM    397  CD  GLU X 284      -7.221  25.076 -11.059  1.00 40.87           C
ATOM    398  OE1 GLU X 284      -7.208  25.947 -11.964  1.00 37.98           O
ATOM    399  OE2 GLU X 284      -6.178  24.699 -10.467  1.00 41.95           O
ATOM    400  HN  GLU X 284     -11.141  26.487  -8.285  1.00 20.00           H
ATOM    401  N   VAL X 285     -11.806  22.969 -10.012  1.00 30.70           N
ATOM    402  CA  VAL X 285     -12.240  21.732  -9.373  1.00 29.41           C
ATOM    403  C   VAL X 285     -11.114  20.714  -9.356  1.00 28.15           C
ATOM    404  O   VAL X 285     -10.438  20.493 -10.358  1.00 25.76           O
ATOM    405  HA  VAL X 285     -12.499  21.968  -8.341  1.00 20.00           H
ATOM    406  CB  VAL X 285     -13.492  21.121 -10.050  1.00 32.48           C
ATOM    407  HB  VAL X 285     -13.223  20.851 -11.071  1.00 20.00           H
ATOM    408  CG1 VAL X 285     -13.919  19.843  -9.307  1.00 26.69           C
ATOM    409 1HG1 VAL X 285     -13.123  19.101  -9.373  1.00 20.00           H
ATOM    410 2HG1 VAL X 285     -14.110  20.078  -8.260  1.00 20.00           H
ATOM    411 3HG1 VAL X 285     -14.826  19.444  -9.762  1.00 20.00           H
ATOM    412  CG2 VAL X 285     -14.630  22.130 -10.037  1.00 32.12           C
ATOM    413 1HG2 VAL X 285     -14.739  22.542  -9.034  1.00 20.00           H
ATOM    414 2HG2 VAL X 285     -14.410  22.935 -10.739  1.00 20.00           H
ATOM    415 3HG2 VAL X 285     -15.557  21.636 -10.329  1.00 20.00           H
ATOM    416  HN  VAL X 285     -11.852  23.010 -11.010  1.00 20.00           H
ATOM    417  N   TRP X 286     -10.929  20.095  -8.199  1.00 29.61           N
ATOM    418  CA  TRP X 286      -9.890  19.107  -8.016  1.00 32.54           C
ATOM    419  C   TRP X 286     -10.336  17.728  -7.582  1.00 32.04           C
ATOM    420  O   TRP X 286     -11.456  17.517  -7.116  1.00 29.12           O
ATOM    421  HA  TRP X 286      -9.388  18.970  -8.974  1.00 20.00           H
ATOM    422  CB  TRP X 286      -8.872  19.623  -7.011  1.00 36.66           C
ATOM    423 1HB  TRP X 286      -9.400  20.122  -6.199  1.00 20.00           H
ATOM    424 2HB  TRP X 286      -8.345  18.774  -6.575  1.00 20.00           H
ATOM    425  CG  TRP X 286      -7.899  20.553  -7.616  1.00 41.92           C
ATOM    426  CD1 TRP X 286      -8.168  21.758  -8.206  1.00 42.86           C
ATOM    427  HD1 TRP X 286      -9.160  22.206  -8.262  1.00 20.00           H
ATOM    428  CD2 TRP X 286      -6.496  20.338  -7.754  1.00 44.41           C
ATOM    429  NE1 TRP X 286      -7.014  22.305  -8.708  1.00 43.98           N
ATOM    430  HE1 TRP X 286      -6.933  23.178  -9.190  1.00 20.00           H
ATOM    431  CE2 TRP X 286      -5.970  21.452  -8.441  1.00 44.99           C
ATOM    432  CE3 TRP X 286      -5.625  19.311  -7.364  1.00 43.59           C
ATOM    433  HE3 TRP X 286      -6.031  18.452  -6.830  1.00 20.00           H
ATOM    434  CZ2 TRP X 286      -4.608  21.563  -8.747  1.00 43.76           C
ATOM    435  HZ2 TRP X 286      -4.207  22.426  -9.279  1.00 20.00           H
ATOM    436  CZ3 TRP X 286      -4.281  19.428  -7.673  1.00 43.74           C
ATOM    437  HZ3 TRP X 286      -3.571  18.650  -7.392  1.00 20.00           H
ATOM    438  CH2 TRP X 286      -3.787  20.544  -8.354  1.00 40.89           C
ATOM    439  HH2 TRP X 286      -2.719  20.587  -8.569  1.00 20.00           H
ATOM    440  HN  TRP X 286     -11.481  20.260  -7.382  1.00 20.00           H
ATOM    441  N   MET X 287      -9.416  16.791  -7.751  1.00 31.12           N
ATOM    442  CA  MET X 287      -9.642  15.409  -7.398  1.00 36.06           C
ATOM    443  C   MET X 287      -8.732  15.205  -6.199  1.00 34.07           C
ATOM    444  O   MET X 287      -7.599  15.689  -6.178  1.00 34.32           O
ATOM    445  HA  MET X 287     -10.701  15.339  -7.149  1.00 20.00           H
ATOM    446  CB  MET X 287      -9.237  14.509  -8.576  1.00 39.74           C
ATOM    447 1HB  MET X 287      -9.530  14.979  -9.515  1.00 20.00           H
ATOM    448 2HB  MET X 287      -8.153  14.400  -8.599  1.00 20.00           H
ATOM    449  CG  MET X 287      -9.835  13.129  -8.550  1.00 41.04           C
ATOM    450 1HG  MET X 287     -10.853  13.172  -8.162  1.00 20.00           H
ATOM    451 2HG  MET X 287      -9.897  12.731  -9.563  1.00 20.00           H
ATOM    452  SD  MET X 287      -8.886  11.994  -7.546  1.00 52.03           S
ATOM    453  CE  MET X 287      -7.897  11.170  -8.826  1.00 47.60           C
ATOM    454 1HE  MET X 287      -8.440  11.185  -9.771  1.00 20.00           H
ATOM    455 2HE  MET X 287      -6.948  11.692  -8.944  1.00 20.00           H
ATOM    456 3HE  MET X 287      -7.709  10.137  -8.532  1.00 20.00           H
ATOM    457  HN  MET X 287      -8.507  16.962  -8.130  1.00 20.00           H
ATOM    458  N   GLY X 288      -9.218  14.508  -5.190  1.00 32.23           N
ATOM    459  CA  GLY X 288      -8.397  14.285  -4.019  1.00 32.20           C
ATOM    460  C   GLY X 288      -9.078  13.298  -3.121  1.00 28.98           C
ATOM    461  O   GLY X 288     -10.179  12.855  -3.425  1.00 30.78           O
ATOM    462 1HA  GLY X 288      -7.417  13.916  -4.322  1.00 20.00           H
ATOM    463 2HA  GLY X 288      -8.235  15.229  -3.499  1.00 20.00           H
ATOM    464  HN  GLY X 288     -10.136  14.112  -5.175  1.00 20.00           H
ATOM    465  N   THR X 289      -8.441  12.938  -2.021  1.00 29.16           N
ATOM    466  CA  THR X 289      -9.070  11.986  -1.123  1.00 32.18           C
ATOM    467  C   THR X 289      -9.464  12.612   0.207  1.00 30.71           C
ATOM    468  O   THR X 289      -8.940  13.652   0.619  1.00 30.36           O
ATOM    469  HA  THR X 289      -9.997  11.642  -1.581  1.00 20.00           H
ATOM    470  CB  THR X 289      -8.176  10.761  -0.867  1.00 33.54           C
ATOM    471  HB  THR X 289      -8.753   9.940  -0.441  1.00 20.00           H
ATOM    472  OG1 THR X 289      -7.069  11.138  -0.044  1.00 36.32           O
ATOM    473  HG1 THR X 289      -6.518  10.333   0.178  1.00 20.00           H
ATOM    474  CG2 THR X 289      -7.659  10.195  -2.192  1.00 33.47           C
ATOM    475 1HG2 THR X 289      -6.943  10.890  -2.629  1.00 20.00           H
ATOM    476 2HG2 THR X 289      -8.494  10.055  -2.878  1.00 20.00           H
ATOM    477 3HG2 THR X 289      -7.172   9.237  -2.012  1.00 20.00           H
ATOM    478  HN  THR X 289      -7.539  13.282  -1.759  1.00 20.00           H
ATOM    479  N   TRP X 290     -10.410  11.962   0.868  1.00 29.23           N
ATOM    480  CA  TRP X 290     -10.921  12.404   2.141  1.00 27.35           C
ATOM    481  C   TRP X 290     -10.659  11.301   3.130  1.00 30.95           C
ATOM    482  O   TRP X 290     -11.053  10.152   2.899  1.00 27.41           O
ATOM    483  HA  TRP X 290     -10.377  13.305   2.424  1.00 20.00           H
ATOM    484  CB  TRP X 290     -12.407  12.659   2.002  1.00 24.90           C
ATOM    485 1HB  TRP X 290     -12.561  13.476   1.297  1.00 20.00           H
ATOM    486 2HB  TRP X 290     -12.878  11.775   1.572  1.00 20.00           H
ATOM    487  CG  TRP X 290     -13.111  12.992   3.249  1.00 28.58           C
ATOM    488  CD1 TRP X 290     -12.597  13.627   4.355  1.00 29.02           C
ATOM    489  HD1 TRP X 290     -11.547  13.895   4.476  1.00 20.00           H
ATOM    490  CD2 TRP X 290     -14.506  12.827   3.496  1.00 28.81           C
ATOM    491  NE1 TRP X 290     -13.599  13.869   5.274  1.00 26.16           N
ATOM    492  HE1 TRP X 290     -13.493  14.319   6.161  1.00 20.00           H
ATOM    493  CE2 TRP X 290     -14.781  13.387   4.770  1.00 26.86           C
ATOM    494  CE3 TRP X 290     -15.556  12.272   2.760  1.00 24.05           C
ATOM    495  HE3 TRP X 290     -15.345  11.843   1.780  1.00 20.00           H
ATOM    496  CZ2 TRP X 290     -16.056  13.400   5.315  1.00 23.74           C
ATOM    497  HZ2 TRP X 290     -16.257  13.830   6.296  1.00 20.00           H
ATOM    498  CZ3 TRP X 290     -16.836  12.289   3.310  1.00 23.69           C
ATOM    499  HZ3 TRP X 290     -17.688  11.869   2.776  1.00 20.00           H
ATOM    500  CH2 TRP X 290     -17.070  12.847   4.570  1.00 21.95           C
ATOM    501  HH2 TRP X 290     -18.089  12.835   4.956  1.00 20.00           H
ATOM    502  HN  TRP X 290     -10.843  11.121   0.543  1.00 20.00           H
ATOM    503  N   ASN X 291      -9.974  11.654   4.221  1.00 34.15           N
ATOM    504  CA  ASN X 291      -9.638  10.696   5.273  1.00 36.25           C
ATOM    505  C   ASN X 291      -8.929   9.486   4.706  1.00 37.39           C
ATOM    506  O   ASN X 291      -9.172   8.359   5.115  1.00 42.92           O
ATOM    507  HA  ASN X 291      -9.002  11.245   5.968  1.00 20.00           H
ATOM    508  CB  ASN X 291     -10.888  10.266   6.039  1.00 33.48           C
ATOM    509 1HB  ASN X 291     -11.647   9.919   5.338  1.00 20.00           H
ATOM    510 2HB  ASN X 291     -10.648   9.426   6.691  1.00 20.00           H
ATOM    511  CG  ASN X 291     -11.465  11.390   6.874  1.00 35.21           C
ATOM    512  OD1 ASN X 291     -10.774  11.965   7.717  1.00 35.01           O
ATOM    513  ND2 ASN X 291     -12.736  11.714   6.646  1.00 38.86           N
ATOM    514 1HD2 ASN X 291     -13.260  11.222   5.951  1.00 20.00           H
ATOM    515 2HD2 ASN X 291     -13.166  12.449   7.170  1.00 20.00           H
ATOM    516  HN  ASN X 291      -9.645  12.581   4.399  1.00 20.00           H
ATOM    517  N   GLY X 292      -8.056   9.749   3.741  1.00 41.28           N
ATOM    518  CA  GLY X 292      -7.256   8.710   3.111  1.00 42.55           C
ATOM    519  C   GLY X 292      -7.890   7.491   2.474  1.00 43.60           C
ATOM    520  O   GLY X 292      -7.154   6.585   2.084  1.00 47.46           O
ATOM    521 1HA  GLY X 292      -6.658   9.142   2.308  1.00 20.00           H
ATOM    522 2HA  GLY X 292      -6.559   8.292   3.837  1.00 20.00           H
ATOM    523  HN  GLY X 292      -7.883  10.665   3.378  1.00 20.00           H
ATOM    524  N   ASN X 293      -9.212   7.429   2.342  1.00 45.04           N
ATOM    525  CA  ASN X 293      -9.788   6.237   1.718  1.00 45.36           C
ATOM    526  C   ASN X 293     -10.976   6.402   0.764  1.00 43.27           C
ATOM    527  O   ASN X 293     -11.447   5.424   0.184  1.00 40.90           O
ATOM    528  HA  ASN X 293      -8.970   5.782   1.160  1.00 20.00           H
ATOM    529  CB  ASN X 293     -10.134   5.214   2.796  1.00 49.70           C
ATOM    530 1HB  ASN X 293     -10.681   5.702   3.603  1.00 20.00           H
ATOM    531 2HB  ASN X 293     -10.792   4.451   2.380  1.00 20.00           H
ATOM    532  CG  ASN X 293      -8.895   4.539   3.374  1.00 58.92           C
ATOM    533  OD1 ASN X 293      -8.070   3.979   2.636  1.00 60.39           O
ATOM    534  ND2 ASN X 293      -8.761   4.584   4.698  1.00 63.01           N
ATOM    535 1HD2 ASN X 293      -9.453   5.043   5.255  1.00 20.00           H
ATOM    536 2HD2 ASN X 293      -7.969   4.159   5.135  1.00 20.00           H
ATOM    537  HN  ASN X 293      -9.838   8.148   2.643  1.00 20.00           H
ATOM    538  N   THR X 294     -11.459   7.623   0.575  1.00 40.06           N
ATOM    539  CA  THR X 294     -12.582   7.820  -0.323  1.00 36.56           C
ATOM    540  C   THR X 294     -12.262   8.862  -1.391  1.00 33.55           C
ATOM    541  O   THR X 294     -11.889   9.976  -1.076  1.00 31.08           O
ATOM    542  HA  THR X 294     -12.771   6.883  -0.848  1.00 20.00           H
ATOM    543  CB  THR X 294     -13.856   8.259   0.439  1.00 36.03           C
ATOM    544  HB  THR X 294     -14.718   7.667   0.130  1.00 20.00           H
ATOM    545  OG1 THR X 294     -14.053   9.668   0.254  1.00 39.17           O
ATOM    546  HG1 THR X 294     -15.017   9.899   0.388  1.00 20.00           H
ATOM    547  CG2 THR X 294     -13.734   7.962   1.924  1.00 32.62           C
ATOM    548 1HG2 THR X 294     -12.958   8.593   2.358  1.00 20.00           H
ATOM    549 2HG2 THR X 294     -13.471   6.914   2.064  1.00 20.00           H
ATOM    550 3HG2 THR X 294     -14.685   8.167   2.415  1.00 20.00           H
ATOM    551  HN  THR X 294     -11.096   8.443   1.018  1.00 20.00           H
ATOM    552  N   LYS X 295     -12.404   8.488  -2.659  1.00 32.56           N
ATOM    553  CA  LYS X 295     -12.126   9.413  -3.751  1.00 31.08           C
ATOM    554  C   LYS X 295     -13.237  10.470  -3.757  1.00 29.22           C
ATOM    555  O   LYS X 295     -14.425  10.139  -3.715  1.00 25.41           O
ATOM    556  HA  LYS X 295     -11.173   9.896  -3.536  1.00 20.00           H
ATOM    557  CB  LYS X 295     -12.093   8.681  -5.102  1.00 31.95           C
ATOM    558 1HB  LYS X 295     -13.106   8.407  -5.397  1.00 20.00           H
ATOM    559 2HB  LYS X 295     -11.707   9.349  -5.872  1.00 20.00           H
ATOM    560  CG  LYS X 295     -11.250   7.403  -5.153  1.00 42.20           C
ATOM    561 1HG  LYS X 295     -11.582   6.713  -4.377  1.00 20.00           H
ATOM    562 2HG  LYS X 295     -11.399   6.903  -6.110  1.00 20.00           H
ATOM    563  CD  LYS X 295      -9.748   7.635  -4.969  1.00 46.40           C
ATOM    564 1HD  LYS X 295      -9.583   8.352  -4.165  1.00 20.00           H
ATOM    565 2HD  LYS X 295      -9.266   6.704  -4.670  1.00 20.00           H
ATOM    566  CE  LYS X 295      -9.083   8.150  -6.232  1.00 50.17           C
ATOM    567 1HE  LYS X 295      -9.267   7.459  -7.055  1.00 20.00           H
ATOM    568 2HE  LYS X 295      -9.520   9.107  -6.516  1.00 20.00           H
ATOM    569  NZ  LYS X 295      -7.599   8.321  -6.057  1.00 52.52           N
ATOM    570 1HZ  LYS X 295      -7.182   8.584  -6.943  1.00 20.00           H
ATOM    571 2HZ  LYS X 295      -7.421   9.046  -5.371  1.00 20.00           H
ATOM    572 3HZ  LYS X 295      -7.193   7.448  -5.739  1.00 20.00           H
ATOM    573  HN  LYS X 295     -12.701   7.577  -2.943  1.00 20.00           H
ATOM    574  N   VAL X 296     -12.835  11.737  -3.802  1.00 25.74           N
ATOM    575  CA  VAL X 296     -13.771  12.849  -3.814  1.00 22.56           C
ATOM    576  C   VAL X 296     -13.372  13.889  -4.847  1.00 21.65           C
ATOM    577  O   VAL X 296     -12.300  13.802  -5.435  1.00 20.66           O
ATOM    578  HA  VAL X 296     -14.747  12.454  -4.095  1.00 20.00           H
ATOM    579  CB  VAL X 296     -13.834  13.554  -2.430  1.00 22.53           C
ATOM    580  HB  VAL X 296     -14.394  14.481  -2.551  1.00 20.00           H
ATOM    581  CG1 VAL X 296     -14.567  12.683  -1.437  1.00 20.02           C
ATOM    582 1HG1 VAL X 296     -15.442  12.243  -1.916  1.00 20.00           H
ATOM    583 2HG1 VAL X 296     -13.904  11.890  -1.091  1.00 20.00           H
ATOM    584 3HG1 VAL X 296     -14.884  13.288  -0.588  1.00 20.00           H
ATOM    585  CG2 VAL X 296     -12.422  13.837  -1.935  1.00 18.02           C
ATOM    586 1HG2 VAL X 296     -11.914  12.895  -1.729  1.00 20.00           H
ATOM    587 2HG2 VAL X 296     -11.873  14.387  -2.699  1.00 20.00           H
ATOM    588 3HG2 VAL X 296     -12.469  14.431  -1.022  1.00 20.00           H
ATOM    589  HN  VAL X 296     -11.876  12.019  -3.831  1.00 20.00           H
ATOM    590  N   ALA X 297     -14.256  14.860  -5.060  1.00 21.26           N
ATOM    591  CA  ALA X 297     -14.044  15.942  -6.003  1.00 21.28           C
ATOM    592  C   ALA X 297     -14.219  17.198  -5.182  1.00 25.03           C
ATOM    593  O   ALA X 297     -15.201  17.331  -4.440  1.00 24.96           O
ATOM    594  HA  ALA X 297     -13.025  15.858  -6.381  1.00 20.00           H
ATOM    595  CB  ALA X 297     -15.080  15.899  -7.107  1.00 20.32           C
ATOM    596 1HB  ALA X 297     -14.994  14.958  -7.650  1.00 20.00           H
ATOM    597 2HB  ALA X 297     -16.077  15.978  -6.673  1.00 20.00           H
ATOM    598 3HB  ALA X 297     -14.915  16.730  -7.793  1.00 20.00           H
ATOM    599  HN  ALA X 297     -15.137  14.927  -4.591  1.00 20.00           H
ATOM    600  N   ILE X 298     -13.280  18.129  -5.302  1.00 27.58           N
ATOM    601  CA  ILE X 298     -13.387  19.353  -4.536  1.00 27.91           C
ATOM    602  C   ILE X 298     -13.596  20.585  -5.401  1.00 29.95           C
ATOM    603  O   ILE X 298     -12.758  20.925  -6.230  1.00 31.84           O
ATOM    604  HA  ILE X 298     -14.268  19.265  -3.900  1.00 20.00           H
ATOM    605  CB  ILE X 298     -12.148  19.525  -3.681  1.00 27.25           C
ATOM    606  HB  ILE X 298     -11.353  19.927  -4.309  1.00 20.00           H
ATOM    607  CG1 ILE X 298     -11.708  18.140  -3.170  1.00 29.39           C
ATOM    608 1HG1 ILE X 298     -12.443  17.760  -2.461  1.00 20.00           H
ATOM    609 2HG1 ILE X 298     -11.673  17.436  -4.001  1.00 20.00           H
ATOM    610  CG2 ILE X 298     -12.451  20.443  -2.522  1.00 27.76           C
ATOM    611 1HG2 ILE X 298     -12.963  21.333  -2.888  1.00 20.00           H
ATOM    612 2HG2 ILE X 298     -13.089  19.925  -1.806  1.00 20.00           H
ATOM    613 3HG2 ILE X 298     -11.520  20.733  -2.035  1.00 20.00           H
ATOM    614  CD1 ILE X 298     -10.368  18.096  -2.491  1.00 30.95           C
ATOM    615 1HD1 ILE X 298      -9.579  18.114  -3.243  1.00 20.00           H
ATOM    616 2HD1 ILE X 298     -10.265  18.960  -1.835  1.00 20.00           H
ATOM    617 3HD1 ILE X 298     -10.289  17.182  -1.903  1.00 20.00           H
ATOM    618  HN  ILE X 298     -12.482  18.045  -5.899  1.00 20.00           H
ATOM    619  N   LYS X 299     -14.736  21.239  -5.232  1.00 32.69           N
ATOM    620  CA  LYS X 299     -15.028  22.432  -6.006  1.00 33.48           C
ATOM    621  C   LYS X 299     -14.622  23.656  -5.189  1.00 31.33           C
ATOM    622  O   LYS X 299     -15.422  24.210  -4.428  1.00 30.83           O
ATOM    623  HA  LYS X 299     -14.417  22.394  -6.908  1.00 20.00           H
ATOM    624  CB  LYS X 299     -16.516  22.522  -6.334  1.00 33.81           C
ATOM    625 1HB  LYS X 299     -16.807  21.677  -6.958  1.00 20.00           H
ATOM    626 2HB  LYS X 299     -17.099  22.455  -5.416  1.00 20.00           H
ATOM    627  CG  LYS X 299     -16.849  23.807  -7.046  1.00 38.56           C
ATOM    628 1HG  LYS X 299     -16.516  24.655  -6.448  1.00 20.00           H
ATOM    629 2HG  LYS X 299     -16.309  23.853  -7.992  1.00 20.00           H
ATOM    630  CD  LYS X 299     -18.332  23.927  -7.307  1.00 42.70           C
ATOM    631 1HD  LYS X 299     -18.677  23.060  -7.870  1.00 20.00           H
ATOM    632 2HD  LYS X 299     -18.873  23.929  -6.360  1.00 20.00           H
ATOM    633  CE  LYS X 299     -18.620  25.201  -8.078  1.00 39.44           C
ATOM    634 1HE  LYS X 299     -18.807  26.019  -7.383  1.00 20.00           H
ATOM    635 2HE  LYS X 299     -17.749  25.479  -8.671  1.00 20.00           H
ATOM    636  NZ  LYS X 299     -19.796  25.006  -8.963  1.00 46.75           N
ATOM    637 1HZ  LYS X 299     -20.497  25.708  -8.753  1.00 20.00           H
ATOM    638 2HZ  LYS X 299     -19.508  25.094  -9.931  1.00 20.00           H
ATOM    639 3HZ  LYS X 299     -20.186  24.083  -8.809  1.00 20.00           H
ATOM    640  HN  LYS X 299     -15.447  20.966  -4.584  1.00 20.00           H
ATOM    641  N   THR X 300     -13.376  24.080  -5.357  1.00 29.90           N
ATOM    642  CA  THR X 300     -12.866  25.237  -4.631  1.00 29.60           C
ATOM    643  C   THR X 300     -13.330  26.584  -5.193  1.00 28.33           C
ATOM    644  O   THR X 300     -13.846  26.687  -6.307  1.00 24.53           O
ATOM    645  HA  THR X 300     -13.253  25.202  -3.613  1.00 20.00           H
ATOM    646  CB  THR X 300     -11.333  25.248  -4.623  1.00 29.13           C
ATOM    647  HB  THR X 300     -10.952  25.732  -3.724  1.00 20.00           H
ATOM    648  OG1 THR X 300     -10.860  25.865  -5.831  1.00 29.02           O
ATOM    649  HG1 THR X 300     -11.030  25.264  -6.612  1.00 20.00           H
ATOM    650  CG2 THR X 300     -10.783  23.821  -4.543  1.00 29.69           C
ATOM    651 1HG2 THR X 300     -10.735  23.394  -5.545  1.00 20.00           H
ATOM    652 2HG2 THR X 300     -11.439  23.213  -3.920  1.00 20.00           H
ATOM    653 3HG2 THR X 300      -9.784  23.841  -4.108  1.00 20.00           H
ATOM    654  HN  THR X 300     -12.717  23.650  -5.974  1.00 20.00           H
ATOM    655  N   LEU X 301     -13.145  27.614  -4.382  1.00 29.77           N
ATOM    656  CA  LEU X 301     -13.509  28.976  -4.742  1.00 29.91           C
ATOM    657  C   LEU X 301     -12.246  29.832  -4.683  1.00 30.51           C
ATOM    658  O   LEU X 301     -11.530  29.850  -3.675  1.00 28.46           O
ATOM    659  HA  LEU X 301     -13.878  28.955  -5.768  1.00 20.00           H
ATOM    660  CB  LEU X 301     -14.565  29.524  -3.777  1.00 29.99           C
ATOM    661 1HB  LEU X 301     -15.551  29.280  -4.172  1.00 20.00           H
ATOM    662 2HB  LEU X 301     -14.464  29.002  -2.825  1.00 20.00           H
ATOM    663  CG  LEU X 301     -14.534  31.025  -3.493  1.00 30.81           C
ATOM    664  HG  LEU X 301     -14.306  31.544  -4.424  1.00 20.00           H
ATOM    665  CD1 LEU X 301     -15.885  31.543  -3.022  1.00 28.50           C
ATOM    666 1HD1 LEU X 301     -16.496  31.803  -3.886  1.00 20.00           H
ATOM    667 2HD1 LEU X 301     -16.388  30.770  -2.441  1.00 20.00           H
ATOM    668 3HD1 LEU X 301     -15.739  32.427  -2.401  1.00 20.00           H
ATOM    669  CD2 LEU X 301     -13.487  31.264  -2.432  1.00 36.92           C
ATOM    670 1HD2 LEU X 301     -13.931  31.811  -1.600  1.00 20.00           H
ATOM    671 2HD2 LEU X 301     -13.106  30.307  -2.076  1.00 20.00           H
ATOM    672 3HD2 LEU X 301     -12.668  31.847  -2.854  1.00 20.00           H
ATOM    673  HN  LEU X 301     -12.745  27.541  -3.468  1.00 20.00           H
ATOM    674  N   LYS X 302     -11.965  30.515  -5.787  1.00 30.24           N
ATOM    675  CA  LYS X 302     -10.794  31.375  -5.875  1.00 30.86           C
ATOM    676  C   LYS X 302     -11.050  32.584  -4.972  1.00 31.26           C
ATOM    677  O   LYS X 302     -12.044  33.290  -5.136  1.00 31.75           O
ATOM    678  HA  LYS X 302      -9.944  30.810  -5.491  1.00 20.00           H
ATOM    679  CB  LYS X 302     -10.590  31.810  -7.319  1.00 26.10           C
ATOM    680 1HB  LYS X 302     -10.767  30.966  -7.986  1.00 20.00           H
ATOM    681 2HB  LYS X 302     -11.319  32.578  -7.578  1.00 20.00           H
ATOM    682  CG  LYS X 302      -9.212  32.350  -7.587  1.00 29.92           C
ATOM    683 1HG  LYS X 302      -9.010  33.188  -6.920  1.00 20.00           H
ATOM    684 2HG  LYS X 302      -8.468  31.583  -7.370  1.00 20.00           H
ATOM    685  CD  LYS X 302      -9.075  32.794  -9.003  1.00 32.28           C
ATOM    686 1HD  LYS X 302      -9.338  31.974  -9.672  1.00 20.00           H
ATOM    687 2HD  LYS X 302      -9.775  33.605  -9.203  1.00 20.00           H
ATOM    688  CE  LYS X 302      -7.673  33.247  -9.271  1.00 33.23           C
ATOM    689 1HE  LYS X 302      -7.382  34.001  -8.539  1.00 20.00           H
ATOM    690 2HE  LYS X 302      -6.986  32.409  -9.156  1.00 20.00           H
ATOM    691  NZ  LYS X 302      -7.573  33.804 -10.644  1.00 42.61           N
ATOM    692 1HZ  LYS X 302      -6.618  34.094 -10.822  1.00 20.00           H
ATOM    693 2HZ  LYS X 302      -7.842  33.095 -11.317  1.00 20.00           H
ATOM    694 3HZ  LYS X 302      -8.191  34.604 -10.730  1.00 20.00           H
ATOM    695  HN  LYS X 302     -12.522  30.490  -6.617  1.00 20.00           H
ATOM    696  N   PRO X 303     -10.159  32.836  -4.001  1.00 32.69           N
ATOM    697  CA  PRO X 303     -10.316  33.956  -3.073  1.00 35.86           C
ATOM    698  C   PRO X 303     -10.883  35.297  -3.551  1.00 39.76           C
ATOM    699  O   PRO X 303     -12.016  35.641  -3.207  1.00 45.97           O
ATOM    700  HA  PRO X 303     -11.031  33.700  -2.291  1.00 20.00           H
ATOM    701  CB  PRO X 303      -8.931  34.082  -2.413  1.00 34.95           C
ATOM    702 1HB  PRO X 303      -8.543  35.098  -2.486  1.00 20.00           H
ATOM    703 2HB  PRO X 303      -8.967  33.831  -1.353  1.00 20.00           H
ATOM    704  CG  PRO X 303      -8.043  33.116  -3.161  1.00 36.04           C
ATOM    705 1HG  PRO X 303      -7.529  33.610  -3.985  1.00 20.00           H
ATOM    706 2HG  PRO X 303      -7.274  32.702  -2.509  1.00 20.00           H
ATOM    707  CD  PRO X 303      -8.971  32.049  -3.657  1.00 33.63           C
ATOM    708 1HD  PRO X 303      -8.553  31.520  -4.514  1.00 20.00           H
ATOM    709 2HD  PRO X 303      -9.172  31.303  -2.888  1.00 20.00           H
ATOM    710  N   GLY X 304     -10.141  36.068  -4.333  1.00 36.71           N
ATOM    711  CA  GLY X 304     -10.675  37.365  -4.747  1.00 38.34           C
ATOM    712  C   GLY X 304     -11.799  37.349  -5.771  1.00 37.86           C
ATOM    713  O   GLY X 304     -12.161  38.388  -6.327  1.00 38.37           O
ATOM    714 1HA  GLY X 304     -11.054  37.901  -3.877  1.00 20.00           H
ATOM    715 2HA  GLY X 304      -9.876  37.973  -5.172  1.00 20.00           H
ATOM    716  HN  GLY X 304      -9.230  35.819  -4.662  1.00 20.00           H
ATOM    717  N   THR X 305     -12.359  36.170  -6.004  1.00 36.80           N
ATOM    718  CA  THR X 305     -13.414  35.977  -6.985  1.00 37.23           C
ATOM    719  C   THR X 305     -14.858  36.267  -6.571  1.00 38.68           C
ATOM    720  O   THR X 305     -15.423  37.296  -6.942  1.00 38.73           O
ATOM    721  HA  THR X 305     -13.248  36.671  -7.809  1.00 20.00           H
ATOM    722  CB  THR X 305     -13.350  34.558  -7.526  1.00 34.16           C
ATOM    723  HB  THR X 305     -13.225  33.838  -6.717  1.00 20.00           H
ATOM    724  OG1 THR X 305     -12.314  34.482  -8.504  1.00 35.10           O
ATOM    725  HG1 THR X 305     -12.519  35.094  -9.268  1.00 20.00           H
ATOM    726  CG2 THR X 305     -14.666  34.169  -8.146  1.00 37.18           C
ATOM    727 1HG2 THR X 305     -15.401  34.953  -7.961  1.00 20.00           H
ATOM    728 2HG2 THR X 305     -15.013  33.234  -7.706  1.00 20.00           H
ATOM    729 3HG2 THR X 305     -14.537  34.039  -9.220  1.00 20.00           H
ATOM    730  HN  THR X 305     -12.105  35.327  -5.530  1.00 20.00           H
ATOM    731  N   MET X 306     -15.456  35.341  -5.830  1.00 40.97           N
ATOM    732  CA  MET X 306     -16.827  35.505  -5.377  1.00 42.92           C
ATOM    733  C   MET X 306     -16.936  35.480  -3.859  1.00 42.47           C
ATOM    734  O   MET X 306     -16.048  34.999  -3.171  1.00 41.72           O
ATOM    735  HA  MET X 306     -17.143  36.481  -5.746  1.00 20.00           H
ATOM    736  CB  MET X 306     -17.716  34.406  -5.972  1.00 43.73           C
ATOM    737 1HB  MET X 306     -17.898  34.612  -7.027  1.00 20.00           H
ATOM    738 2HB  MET X 306     -17.200  33.447  -5.919  1.00 20.00           H
ATOM    739  CG  MET X 306     -19.058  34.257  -5.283  1.00 47.47           C
ATOM    740 1HG  MET X 306     -18.930  33.752  -4.325  1.00 20.00           H
ATOM    741 2HG  MET X 306     -19.479  35.240  -5.072  1.00 20.00           H
ATOM    742  SD  MET X 306     -20.255  33.324  -6.263  1.00 55.54           S
ATOM    743  CE  MET X 306     -19.396  31.744  -6.513  1.00 56.20           C
ATOM    744 1HE  MET X 306     -18.874  31.762  -7.470  1.00 20.00           H
ATOM    745 2HE  MET X 306     -18.676  31.591  -5.709  1.00 20.00           H
ATOM    746 3HE  MET X 306     -20.122  30.931  -6.510  1.00 20.00           H
ATOM    747  HN  MET X 306     -15.019  34.490  -5.539  1.00 20.00           H
ATOM    748  N   SER X 307     -18.043  36.006  -3.353  1.00 44.79           N
ATOM    749  CA  SER X 307     -18.297  36.048  -1.925  1.00 43.92           C
ATOM    750  C   SER X 307     -18.476  34.633  -1.369  1.00 45.94           C
ATOM    751  O   SER X 307     -19.234  33.824  -1.926  1.00 45.23           O
ATOM    752  HA  SER X 307     -17.415  36.517  -1.489  1.00 20.00           H
ATOM    753  CB  SER X 307     -19.563  36.863  -1.660  1.00 41.35           C
ATOM    754 1HB  SER X 307     -19.364  37.916  -1.859  1.00 20.00           H
ATOM    755 2HB  SER X 307     -20.347  36.551  -2.350  1.00 20.00           H
ATOM    756  OG  SER X 307     -19.996  36.696  -0.330  1.00 48.53           O
ATOM    757  HG  SER X 307     -20.795  37.271  -0.156  1.00 20.00           H
ATOM    758  HN  SER X 307     -18.775  36.407  -3.905  1.00 20.00           H
ATOM    759  N   PRO X 308     -17.786  34.317  -0.258  1.00 46.86           N
ATOM    760  CA  PRO X 308     -17.873  32.994   0.377  1.00 46.85           C
ATOM    761  C   PRO X 308     -19.334  32.635   0.605  1.00 48.27           C
ATOM    762  O   PRO X 308     -19.721  31.473   0.550  1.00 51.32           O
ATOM    763  HA  PRO X 308     -17.467  32.231  -0.287  1.00 20.00           H
ATOM    764  CB  PRO X 308     -17.122  33.192   1.691  1.00 45.64           C
ATOM    765 1HB  PRO X 308     -17.790  33.512   2.491  1.00 20.00           H
ATOM    766 2HB  PRO X 308     -16.647  32.269   2.025  1.00 20.00           H
ATOM    767  CG  PRO X 308     -16.123  34.239   1.349  1.00 47.54           C
ATOM    768 1HG  PRO X 308     -15.702  34.690   2.247  1.00 20.00           H
ATOM    769 2HG  PRO X 308     -15.291  33.820   0.783  1.00 20.00           H
ATOM    770  CD  PRO X 308     -16.936  35.219   0.538  1.00 45.96           C
ATOM    771 1HD  PRO X 308     -17.516  35.885   1.177  1.00 20.00           H
ATOM    772 2HD  PRO X 308     -16.301  35.848  -0.086  1.00 20.00           H
ATOM    773  N   GLU X 309     -20.129  33.665   0.863  1.00 49.98           N
ATOM    774  CA  GLU X 309     -21.556  33.524   1.105  1.00 51.62           C
ATOM    775  C   GLU X 309     -22.222  33.010  -0.171  1.00 50.42           C
ATOM    776  O   GLU X 309     -23.049  32.094  -0.142  1.00 49.02           O
ATOM    777  HA  GLU X 309     -21.643  32.788   1.904  1.00 20.00           H
ATOM    778  CB  GLU X 309     -22.136  34.892   1.473  1.00 56.35           C
ATOM    779 1HB  GLU X 309     -21.335  35.630   1.521  1.00 20.00           H
ATOM    780 2HB  GLU X 309     -22.925  35.158   0.770  1.00 20.00           H
ATOM    781  CG  GLU X 309     -22.807  34.963   2.835  1.00 66.56           C
ATOM    782 1HG  GLU X 309     -22.184  34.464   3.578  1.00 20.00           H
ATOM    783 2HG  GLU X 309     -22.900  36.004   3.145  1.00 20.00           H
ATOM    784  CD  GLU X 309     -24.188  34.323   2.841  1.00 73.87           C
ATOM    785  OE1 GLU X 309     -24.280  33.081   2.672  1.00 76.16           O
ATOM    786  OE2 GLU X 309     -25.185  35.065   3.013  1.00 75.47           O
ATOM    787  HN  GLU X 309     -19.817  34.614   0.912  1.00 20.00           H
ATOM    788  N   SER X 310     -21.852  33.618  -1.296  1.00 49.37           N
ATOM    789  CA  SER X 310     -22.400  33.239  -2.592  1.00 47.73           C
ATOM    790  C   SER X 310     -21.942  31.856  -3.014  1.00 44.06           C
ATOM    791  O   SER X 310     -22.760  30.972  -3.253  1.00 42.09           O
ATOM    792  HA  SER X 310     -23.482  33.245  -2.461  1.00 20.00           H
ATOM    793  CB  SER X 310     -21.985  34.257  -3.654  1.00 49.78           C
ATOM    794 1HB  SER X 310     -20.899  34.256  -3.752  1.00 20.00           H
ATOM    795 2HB  SER X 310     -22.393  33.960  -4.620  1.00 20.00           H
ATOM    796  OG  SER X 310     -22.445  35.550  -3.304  1.00 55.82           O
ATOM    797  HG  SER X 310     -22.152  36.215  -3.991  1.00 20.00           H
ATOM    798  HN  SER X 310     -21.186  34.363  -1.336  1.00 20.00           H
ATOM    799  N   PHE X 311     -20.633  31.669  -3.111  1.00 37.98           N
ATOM    800  CA  PHE X 311     -20.125  30.371  -3.511  1.00 32.68           C
ATOM    801  C   PHE X 311     -20.965  29.321  -2.803  1.00 33.31           C
ATOM    802  O   PHE X 311     -21.496  28.398  -3.417  1.00 33.88           O
ATOM    803  HA  PHE X 311     -20.237  30.299  -4.593  1.00 20.00           H
ATOM    804  CB  PHE X 311     -18.665  30.220  -3.089  1.00 28.22           C
ATOM    805 1HB  PHE X 311     -18.129  31.136  -3.338  1.00 20.00           H
ATOM    806 2HB  PHE X 311     -18.620  30.110  -2.006  1.00 20.00           H
ATOM    807  CG  PHE X 311     -17.970  29.058  -3.727  1.00 24.03           C
ATOM    808  CD1 PHE X 311     -17.789  29.020  -5.101  1.00 23.29           C
ATOM    809  HD1 PHE X 311     -18.163  29.834  -5.723  1.00 20.00           H
ATOM    810  CD2 PHE X 311     -17.493  28.016  -2.964  1.00 22.27           C
ATOM    811  HD2 PHE X 311     -17.635  28.038  -1.883  1.00 20.00           H
ATOM    812  CE1 PHE X 311     -17.138  27.961  -5.702  1.00 23.03           C
ATOM    813  HE1 PHE X 311     -17.001  27.948  -6.783  1.00 20.00           H
ATOM    814  CE2 PHE X 311     -16.839  26.944  -3.557  1.00 22.48           C
ATOM    815  HE2 PHE X 311     -16.468  26.125  -2.941  1.00 20.00           H
ATOM    816  CZ  PHE X 311     -16.659  26.915  -4.928  1.00 21.56           C
ATOM    817  HZ  PHE X 311     -16.145  26.078  -5.401  1.00 20.00           H
ATOM    818  HN  PHE X 311     -19.952  32.377  -2.923  1.00 20.00           H
ATOM    819  N   LEU X 312     -21.105  29.499  -1.499  1.00 33.04           N
ATOM    820  CA  LEU X 312     -21.873  28.575  -0.673  1.00 35.02           C
ATOM    821  C   LEU X 312     -23.347  28.395  -0.979  1.00 35.73           C
ATOM    822  O   LEU X 312     -23.974  27.482  -0.452  1.00 39.41           O
ATOM    823  HA  LEU X 312     -21.447  27.581  -0.811  1.00 20.00           H
ATOM    824  CB  LEU X 312     -21.694  28.940   0.812  1.00 29.33           C
ATOM    825 1HB  LEU X 312     -21.852  30.013   0.924  1.00 20.00           H
ATOM    826 2HB  LEU X 312     -22.476  28.442   1.385  1.00 20.00           H
ATOM    827  CG  LEU X 312     -20.299  28.538   1.330  1.00 29.16           C
ATOM    828  HG  LEU X 312     -19.555  28.895   0.618  1.00 20.00           H
ATOM    829  CD1 LEU X 312     -20.011  29.204   2.657  1.00 26.85           C
ATOM    830 1HD1 LEU X 312     -20.179  30.277   2.569  1.00 20.00           H
ATOM    831 2HD1 LEU X 312     -20.673  28.795   3.420  1.00 20.00           H
ATOM    832 3HD1 LEU X 312     -18.974  29.020   2.938  1.00 20.00           H
ATOM    833  CD2 LEU X 312     -20.242  27.013   1.437  1.00 24.32           C
ATOM    834 1HD2 LEU X 312     -21.193  26.640   1.816  1.00 20.00           H
ATOM    835 2HD2 LEU X 312     -20.051  26.587   0.452  1.00 20.00           H
ATOM    836 3HD2 LEU X 312     -19.441  26.726   2.119  1.00 20.00           H
ATOM    837  HN  LEU X 312     -20.704  30.263  -0.993  1.00 20.00           H
ATOM    838  N   GLU X 313     -23.915  29.248  -1.817  1.00 39.47           N
ATOM    839  CA  GLU X 313     -25.341  29.108  -2.142  1.00 40.46           C
ATOM    840  C   GLU X 313     -25.549  27.814  -2.917  1.00 37.66           C
ATOM    841  O   GLU X 313     -26.642  27.251  -2.928  1.00 36.33           O
ATOM    842  HA  GLU X 313     -25.854  29.062  -1.181  1.00 20.00           H
ATOM    843  CB  GLU X 313     -25.837  30.288  -2.983  1.00 43.92           C
ATOM    844 1HB  GLU X 313     -25.233  30.374  -3.887  1.00 20.00           H
ATOM    845 2HB  GLU X 313     -26.902  30.173  -3.186  1.00 20.00           H
ATOM    846  CG  GLU X 313     -25.720  31.636  -2.302  1.00 50.90           C
ATOM    847 1HG  GLU X 313     -26.200  31.596  -1.324  1.00 20.00           H
ATOM    848 2HG  GLU X 313     -24.669  31.872  -2.132  1.00 20.00           H
ATOM    849  CD  GLU X 313     -26.347  32.755  -3.109  1.00 57.17           C
ATOM    850  OE1 GLU X 313     -26.050  32.863  -4.322  1.00 59.56           O
ATOM    851  OE2 GLU X 313     -27.135  33.536  -2.527  1.00 59.26           O
ATOM    852  HN  GLU X 313     -23.432  30.004  -2.259  1.00 20.00           H
ATOM    853  N   GLU X 314     -24.490  27.347  -3.569  1.00 34.16           N
ATOM    854  CA  GLU X 314     -24.575  26.122  -4.334  1.00 33.53           C
ATOM    855  C   GLU X 314     -24.607  24.947  -3.364  1.00 32.95           C
ATOM    856  O   GLU X 314     -25.368  24.002  -3.537  1.00 34.35           O
ATOM    857  HA  GLU X 314     -25.513  26.190  -4.886  1.00 20.00           H
ATOM    858  CB  GLU X 314     -23.368  25.990  -5.262  1.00 35.74           C
ATOM    859 1HB  GLU X 314     -23.168  26.948  -5.742  1.00 20.00           H
ATOM    860 2HB  GLU X 314     -22.516  25.601  -4.704  1.00 20.00           H
ATOM    861  CG  GLU X 314     -23.577  25.004  -6.399  1.00 38.47           C
ATOM    862 1HG  GLU X 314     -23.917  24.049  -5.999  1.00 20.00           H
ATOM    863 2HG  GLU X 314     -24.361  25.369  -7.062  1.00 20.00           H
ATOM    864  CD  GLU X 314     -22.311  24.781  -7.205  1.00 40.68           C
ATOM    865  OE1 GLU X 314     -21.621  25.786  -7.496  1.00 40.62           O
ATOM    866  OE2 GLU X 314     -22.020  23.609  -7.551  1.00 37.56           O
ATOM    867  HN  GLU X 314     -23.595  27.794  -3.575  1.00 20.00           H
ATOM    868  N   ALA X 315     -23.781  25.023  -2.331  1.00 33.39           N
ATOM    869  CA  ALA X 315     -23.704  23.969  -1.331  1.00 32.05           C
ATOM    870  C   ALA X 315     -24.998  23.897  -0.548  1.00 31.88           C
ATOM    871  O   ALA X 315     -25.427  22.825  -0.133  1.00 29.09           O
ATOM    872  HA  ALA X 315     -23.562  23.024  -1.855  1.00 20.00           H
ATOM    873  CB  ALA X 315     -22.539  24.226  -0.390  1.00 32.68           C
ATOM    874 1HB  ALA X 315     -21.938  25.051  -0.773  1.00 20.00           H
ATOM    875 2HB  ALA X 315     -22.920  24.483   0.598  1.00 20.00           H
ATOM    876 3HB  ALA X 315     -21.923  23.329  -0.320  1.00 20.00           H
ATOM    877  HN  ALA X 315     -23.163  25.791  -2.164  1.00 20.00           H
ATOM    878  N   GLN X 316     -25.624  25.046  -0.346  1.00 34.19           N
ATOM    879  CA  GLN X 316     -26.878  25.097   0.393  1.00 39.91           C
ATOM    880  C   GLN X 316     -27.975  24.341  -0.352  1.00 40.33           C
ATOM    881  O   GLN X 316     -28.772  23.613   0.245  1.00 43.58           O
ATOM    882  HA  GLN X 316     -26.674  24.605   1.344  1.00 20.00           H
ATOM    883  CB  GLN X 316     -27.297  26.551   0.612  1.00 41.43           C
ATOM    884 1HB  GLN X 316     -26.478  27.215   0.336  1.00 20.00           H
ATOM    885 2HB  GLN X 316     -28.137  26.793  -0.039  1.00 20.00           H
ATOM    886  CG  GLN X 316     -27.694  26.843   2.041  1.00 48.06           C
ATOM    887 1HG  GLN X 316     -27.843  27.915   2.169  1.00 20.00           H
ATOM    888 2HG  GLN X 316     -28.646  26.360   2.264  1.00 20.00           H
ATOM    889  CD  GLN X 316     -26.654  26.367   3.044  1.00 52.84           C
ATOM    890  OE1 GLN X 316     -26.392  25.166   3.169  1.00 56.28           O
ATOM    891  NE2 GLN X 316     -26.053  27.309   3.762  1.00 56.58           N
ATOM    892 1HE2 GLN X 316     -26.293  28.270   3.627  1.00 20.00           H
ATOM    893 2HE2 GLN X 316     -25.360  27.057   4.438  1.00 20.00           H
ATOM    894  HN  GLN X 316     -25.291  25.930  -0.675  1.00 20.00           H
ATOM    895  N   ILE X 317     -28.005  24.524  -1.664  1.00 40.26           N
ATOM    896  CA  ILE X 317     -28.978  23.872  -2.536  1.00 34.84           C
ATOM    897  C   ILE X 317     -28.673  22.373  -2.585  1.00 33.17           C
ATOM    898  O   ILE X 317     -29.587  21.542  -2.563  1.00 30.85           O
ATOM    899  HA  ILE X 317     -29.963  24.013  -2.090  1.00 20.00           H
ATOM    900  CB  ILE X 317     -28.891  24.431  -3.978  1.00 36.46           C
ATOM    901  HB  ILE X 317     -27.848  24.662  -4.192  1.00 20.00           H
ATOM    902  CG1 ILE X 317     -29.687  25.735  -4.080  1.00 39.11           C
ATOM    903 1HG1 ILE X 317     -30.674  25.598  -3.639  1.00 20.00           H
ATOM    904 2HG1 ILE X 317     -29.188  26.516  -3.506  1.00 20.00           H
ATOM    905  CG2 ILE X 317     -29.381  23.401  -4.976  1.00 35.14           C
ATOM    906 1HG2 ILE X 317     -28.698  22.551  -4.986  1.00 20.00           H
ATOM    907 2HG2 ILE X 317     -30.377  23.063  -4.690  1.00 20.00           H
ATOM    908 3HG2 ILE X 317     -29.420  23.848  -5.970  1.00 20.00           H
ATOM    909  CD1 ILE X 317     -29.863  26.225  -5.499  1.00 41.89           C
ATOM    910 1HD1 ILE X 317     -28.923  26.116  -6.040  1.00 20.00           H
ATOM    911 2HD1 ILE X 317     -30.637  25.637  -5.993  1.00 20.00           H
ATOM    912 3HD1 ILE X 317     -30.156  27.275  -5.487  1.00 20.00           H
ATOM    913  HN  ILE X 317     -27.371  25.117  -2.161  1.00 20.00           H
ATOM    914  N   MET X 318     -27.385  22.040  -2.645  1.00 28.50           N
ATOM    915  CA  MET X 318     -26.961  20.653  -2.695  1.00 28.33           C
ATOM    916  C   MET X 318     -27.360  19.812  -1.483  1.00 30.12           C
ATOM    917  O   MET X 318     -27.621  18.613  -1.619  1.00 31.38           O
ATOM    918  HA  MET X 318     -27.446  20.229  -3.574  1.00 20.00           H
ATOM    919  CB  MET X 318     -25.451  20.580  -2.922  1.00 27.82           C
ATOM    920 1HB  MET X 318     -24.960  21.395  -2.390  1.00 20.00           H
ATOM    921 2HB  MET X 318     -25.062  19.649  -2.509  1.00 20.00           H
ATOM    922  CG  MET X 318     -25.089  20.659  -4.392  1.00 27.01           C
ATOM    923 1HG  MET X 318     -25.466  19.781  -4.916  1.00 20.00           H
ATOM    924 2HG  MET X 318     -25.564  21.529  -4.846  1.00 20.00           H
ATOM    925  SD  MET X 318     -23.322  20.772  -4.760  1.00 38.80           S
ATOM    926  CE  MET X 318     -22.786  19.026  -4.660  1.00 25.22           C
ATOM    927 1HE  MET X 318     -22.087  18.907  -3.832  1.00 20.00           H
ATOM    928 2HE  MET X 318     -23.655  18.388  -4.497  1.00 20.00           H
ATOM    929 3HE  MET X 318     -22.297  18.742  -5.592  1.00 20.00           H
ATOM    930  HN  MET X 318     -26.636  22.703  -2.660  1.00 20.00           H
ATOM    931  N   LYS X 319     -27.413  20.440  -0.313  1.00 30.65           N
ATOM    932  CA  LYS X 319     -27.781  19.758   0.919  1.00 30.51           C
ATOM    933  C   LYS X 319     -29.288  19.508   0.942  1.00 33.64           C
ATOM    934  O   LYS X 319     -29.782  18.769   1.785  1.00 34.42           O
ATOM    935  HA  LYS X 319     -27.275  18.793   0.922  1.00 20.00           H
ATOM    936  CB  LYS X 319     -27.445  20.637   2.127  1.00 31.91           C
ATOM    937 1HB  LYS X 319     -28.127  21.487   2.165  1.00 20.00           H
ATOM    938 2HB  LYS X 319     -27.592  20.070   3.046  1.00 20.00           H
ATOM    939  CG  LYS X 319     -26.035  21.206   2.186  1.00 33.38           C
ATOM    940 1HG  LYS X 319     -25.318  20.397   2.325  1.00 20.00           H
ATOM    941 2HG  LYS X 319     -25.793  21.687   1.238  1.00 20.00           H
ATOM    942  CD  LYS X 319     -25.945  22.204   3.331  1.00 35.44           C
ATOM    943 1HD  LYS X 319     -26.611  23.045   3.138  1.00 20.00           H
ATOM    944 2HD  LYS X 319     -26.283  21.735   4.255  1.00 20.00           H
ATOM    945  CE  LYS X 319     -24.528  22.729   3.531  1.00 42.24           C
ATOM    946 1HE  LYS X 319     -23.850  21.898   3.725  1.00 20.00           H
ATOM    947 2HE  LYS X 319     -24.182  23.217   2.619  1.00 20.00           H
ATOM    948  NZ  LYS X 319     -24.439  23.706   4.670  1.00 42.60           N
ATOM    949 1HZ  LYS X 319     -23.489  24.051   4.746  1.00 20.00           H
ATOM    950 2HZ  LYS X 319     -25.068  24.483   4.499  1.00 20.00           H
ATOM    951 3HZ  LYS X 319     -24.700  23.243   5.534  1.00 20.00           H
ATOM    952  HN  LYS X 319     -27.208  21.411  -0.190  1.00 20.00           H
ATOM    953  N   LYS X 320     -30.011  20.148   0.026  1.00 37.67           N
ATOM    954  CA  LYS X 320     -31.464  20.017  -0.063  1.00 40.91           C
ATOM    955  C   LYS X 320     -31.900  19.094  -1.196  1.00 43.38           C
ATOM    956  O   LYS X 320     -33.060  18.676  -1.246  1.00 42.60           O
ATOM    957  HA  LYS X 320     -31.809  19.564   0.867  1.00 20.00           H
ATOM    958  CB  LYS X 320     -32.087  21.400  -0.273  1.00 44.52           C
ATOM    959 1HB  LYS X 320     -31.377  22.172   0.024  1.00 20.00           H
ATOM    960 2HB  LYS X 320     -32.297  21.551  -1.332  1.00 20.00           H
ATOM    961  CG  LYS X 320     -33.389  21.658   0.493  1.00 53.08           C
ATOM    962 1HG  LYS X 320     -33.181  21.718   1.561  1.00 20.00           H
ATOM    963 2HG  LYS X 320     -33.806  22.620   0.195  1.00 20.00           H
ATOM    964  CD  LYS X 320     -34.441  20.562   0.250  1.00 58.54           C
ATOM    965 1HD  LYS X 320     -34.263  20.090  -0.716  1.00 20.00           H
ATOM    966 2HD  LYS X 320     -34.343  19.784   1.007  1.00 20.00           H
ATOM    967  CE  LYS X 320     -35.887  21.103   0.279  1.00 58.31           C
ATOM    968 1HE  LYS X 320     -36.002  21.891  -0.465  1.00 20.00           H
ATOM    969 2HE  LYS X 320     -36.584  20.309   0.012  1.00 20.00           H
ATOM    970  NZ  LYS X 320     -36.342  21.666   1.589  1.00 59.32           N
ATOM    971 1HZ  LYS X 320     -37.309  21.960   1.513  1.00 20.00           H
ATOM    972 2HZ  LYS X 320     -36.260  20.956   2.309  1.00 20.00           H
ATOM    973 3HZ  LYS X 320     -35.764  22.463   1.833  1.00 20.00           H
ATOM    974  HN  LYS X 320     -29.625  20.760  -0.664  1.00 20.00           H
ATOM    975  N   LEU X 321     -30.980  18.794  -2.110  1.00 42.61           N
ATOM    976  CA  LEU X 321     -31.278  17.917  -3.246  1.00 42.36           C
ATOM    977  C   LEU X 321     -30.480  16.624  -3.170  1.00 43.90           C
ATOM    978  O   LEU X 321     -29.248  16.641  -3.246  1.00 51.23           O
ATOM    979  HA  LEU X 321     -32.335  17.655  -3.188  1.00 20.00           H
ATOM    980  CB  LEU X 321     -30.945  18.620  -4.562  1.00 40.66           C
ATOM    981 1HB  LEU X 321     -29.880  18.853  -4.567  1.00 20.00           H
ATOM    982 2HB  LEU X 321     -31.122  17.921  -5.379  1.00 20.00           H
ATOM    983  CG  LEU X 321     -31.694  19.911  -4.898  1.00 40.04           C
ATOM    984  HG  LEU X 321     -31.544  20.616  -4.080  1.00 20.00           H
ATOM    985  CD1 LEU X 321     -31.097  20.514  -6.158  1.00 37.08           C
ATOM    986 1HD1 LEU X 321     -30.035  20.705  -6.002  1.00 20.00           H
ATOM    987 2HD1 LEU X 321     -31.223  19.819  -6.988  1.00 20.00           H
ATOM    988 3HD1 LEU X 321     -31.605  21.451  -6.388  1.00 20.00           H
ATOM    989  CD2 LEU X 321     -33.183  19.622  -5.083  1.00 39.74           C
ATOM    990 1HD2 LEU X 321     -33.312  18.847  -5.838  1.00 20.00           H
ATOM    991 2HD2 LEU X 321     -33.607  19.283  -4.138  1.00 20.00           H
ATOM    992 3HD2 LEU X 321     -33.692  20.530  -5.405  1.00 20.00           H
ATOM    993  HN  LEU X 321     -30.040  19.136  -2.091  1.00 20.00           H
ATOM    994  N   LYS X 322     -31.178  15.506  -3.030  1.00 42.95           N
ATOM    995  CA  LYS X 322     -30.516  14.218  -2.949  1.00 43.53           C
ATOM    996  C   LYS X 322     -31.255  13.240  -3.847  1.00 42.31           C
ATOM    997  O   LYS X 322     -32.407  12.884  -3.588  1.00 41.53           O
ATOM    998  HA  LYS X 322     -29.502  14.347  -3.328  1.00 20.00           H
ATOM    999  CB  LYS X 322     -30.497  13.730  -1.500  1.00 50.23           C
ATOM   1000 1HB  LYS X 322     -31.518  13.574  -1.151  1.00 20.00           H
ATOM   1001 2HB  LYS X 322     -29.991  12.766  -1.444  1.00 20.00           H
ATOM   1002  CG  LYS X 322     -29.794  14.709  -0.532  1.00 60.76           C
ATOM   1003 1HG  LYS X 322     -28.739  14.791  -0.795  1.00 20.00           H
ATOM   1004 2HG  LYS X 322     -30.227  15.704  -0.637  1.00 20.00           H
ATOM   1005  CD  LYS X 322     -29.916  14.259   0.927  1.00 64.89           C
ATOM   1006 1HD  LYS X 322     -30.964  14.264   1.227  1.00 20.00           H
ATOM   1007 2HD  LYS X 322     -29.562  13.233   1.026  1.00 20.00           H
ATOM   1008  CE  LYS X 322     -29.125  15.147   1.890  1.00 66.14           C
ATOM   1009 1HE  LYS X 322     -28.089  15.219   1.560  1.00 20.00           H
ATOM   1010 2HE  LYS X 322     -29.533  16.158   1.881  1.00 20.00           H
ATOM   1011  NZ  LYS X 322     -29.163  14.609   3.293  1.00 67.58           N
ATOM   1012 1HZ  LYS X 322     -28.650  15.231   3.908  1.00 20.00           H
ATOM   1013 2HZ  LYS X 322     -30.126  14.544   3.604  1.00 20.00           H
ATOM   1014 3HZ  LYS X 322     -28.739  13.688   3.314  1.00 20.00           H
ATOM   1015  HN  LYS X 322     -32.176  15.473  -2.972  1.00 20.00           H
ATOM   1016  N   HIE X 323     -30.583  12.840  -4.927  1.00 20.00           N
ATOM   1017  CA  HIE X 323     -31.117  11.910  -5.912  1.00 20.00           C
ATOM   1018  C   HIE X 323     -29.933  11.108  -6.421  1.00 20.00           C
ATOM   1019  O   HIE X 323     -28.797  11.605  -6.424  1.00 20.00           O
ATOM   1020  HA  HIE X 323     -31.817  11.263  -5.384  1.00 20.00           H
ATOM   1021  CB  HIE X 323     -31.771  12.686  -7.043  1.00 20.00           C
ATOM   1022 1HB  HIE X 323     -32.427  13.445  -6.617  1.00 20.00           H
ATOM   1023 2HB  HIE X 323     -30.998  13.211  -7.604  1.00 20.00           H
ATOM   1024  CG  HIE X 323     -32.560  11.832  -7.982  1.00 20.00           C
ATOM   1025  ND1 HIE X 323     -31.974  10.913  -8.820  1.00 20.00           N
ATOM   1026  CD2 HIE X 323     -33.895  11.723  -8.174  1.00 20.00           C
ATOM   1027  HD2 HIE X 323     -34.680  12.296  -7.680  1.00 20.00           H
ATOM   1028  CE1 HIE X 323     -32.915  10.271  -9.488  1.00 20.00           C
ATOM   1029  HE1 HIE X 323     -32.754   9.484 -10.225  1.00 20.00           H
ATOM   1030  NE2 HIE X 323     -34.088  10.743  -9.113  1.00 20.00           N
ATOM   1031  HE2 HIE X 323     -34.977  10.439  -9.455  1.00 20.00           H
ATOM   1032  HN  HIE X 323     -29.657  13.143  -5.154  1.00 20.00           H
ATOM   1033  N   ASP X 324     -30.172   9.872  -6.853  1.00 40.13           N
ATOM   1034  CA  ASP X 324     -29.068   9.046  -7.342  1.00 41.95           C
ATOM   1035  C   ASP X 324     -28.464   9.488  -8.663  1.00 38.52           C
ATOM   1036  O   ASP X 324     -27.325   9.153  -8.960  1.00 37.81           O
ATOM   1037  HA  ASP X 324     -28.311   9.087  -6.559  1.00 20.00           H
ATOM   1038  CB  ASP X 324     -29.488   7.583  -7.441  1.00 50.25           C
ATOM   1039 1HB  ASP X 324     -30.017   7.291  -6.534  1.00 20.00           H
ATOM   1040 2HB  ASP X 324     -30.183   7.456  -8.271  1.00 20.00           H
ATOM   1041  CG  ASP X 324     -28.299   6.653  -7.643  1.00 58.35           C
ATOM   1042  OD1 ASP X 324     -27.690   6.673  -8.737  1.00 60.64           O
ATOM   1043  OD2 ASP X 324     -27.962   5.907  -6.699  1.00 62.12           O
ATOM   1044  HN  ASP X 324     -31.079   9.451  -6.869  1.00 20.00           H
ATOM   1045  N   LYS X 325     -29.220  10.241  -9.455  1.00 37.44           N
ATOM   1046  CA  LYS X 325     -28.709  10.703 -10.733  1.00 35.72           C
ATOM   1047  C   LYS X 325     -28.247  12.150 -10.614  1.00 33.95           C
ATOM   1048  O   LYS X 325     -28.176  12.881 -11.608  1.00 31.53           O
ATOM   1049  HA  LYS X 325     -27.843  10.089 -10.980  1.00 20.00           H
ATOM   1050  CB  LYS X 325     -29.766  10.552 -11.828  1.00 34.64           C
ATOM   1051 1HB  LYS X 325     -30.642  11.152 -11.579  1.00 20.00           H
ATOM   1052 2HB  LYS X 325     -29.376  10.935 -12.771  1.00 20.00           H
ATOM   1053  CG  LYS X 325     -30.225   9.112 -12.054  1.00 33.53           C
ATOM   1054 1HG  LYS X 325     -30.797   8.769 -11.192  1.00 20.00           H
ATOM   1055 2HG  LYS X 325     -30.892   9.070 -12.915  1.00 20.00           H
ATOM   1056  CD  LYS X 325     -29.056   8.162 -12.284  1.00 34.64           C
ATOM   1057 1HD  LYS X 325     -28.490   8.482 -13.159  1.00 20.00           H
ATOM   1058 2HD  LYS X 325     -28.377   8.202 -11.432  1.00 20.00           H
ATOM   1059  CE  LYS X 325     -29.563   6.729 -12.483  1.00 40.07           C
ATOM   1060 1HE  LYS X 325     -30.218   6.451 -11.657  1.00 20.00           H
ATOM   1061 2HE  LYS X 325     -30.158   6.671 -13.395  1.00 20.00           H
ATOM   1062  NZ  LYS X 325     -28.468   5.711 -12.574  1.00 39.06           N
ATOM   1063 1HZ  LYS X 325     -28.860   4.816 -12.847  1.00 20.00           H
ATOM   1064 2HZ  LYS X 325     -27.788   6.007 -13.265  1.00 20.00           H
ATOM   1065 3HZ  LYS X 325     -28.015   5.620 -11.671  1.00 20.00           H
ATOM   1066  HN  LYS X 325     -30.152  10.527  -9.232  1.00 20.00           H
ATOM   1067  N   LEU X 326     -27.940  12.548  -9.384  1.00 32.07           N
ATOM   1068  CA  LEU X 326     -27.467  13.894  -9.077  1.00 31.82           C
ATOM   1069  C   LEU X 326     -26.209  13.785  -8.227  1.00 30.96           C
ATOM   1070  O   LEU X 326     -26.227  13.144  -7.173  1.00 35.03           O
ATOM   1071  HA  LEU X 326     -27.211  14.374 -10.022  1.00 20.00           H
ATOM   1072  CB  LEU X 326     -28.499  14.680  -8.275  1.00 29.37           C
ATOM   1073 1HB  LEU X 326     -29.166  13.971  -7.784  1.00 20.00           H
ATOM   1074 2HB  LEU X 326     -27.979  15.226  -7.488  1.00 20.00           H
ATOM   1075  CG  LEU X 326     -29.368  15.678  -9.021  1.00 29.87           C
ATOM   1076  HG  LEU X 326     -28.719  16.306  -9.631  1.00 20.00           H
ATOM   1077  CD1 LEU X 326     -30.304  14.928  -9.950  1.00 31.01           C
ATOM   1078 1HD1 LEU X 326     -29.732  14.498 -10.772  1.00 20.00           H
ATOM   1079 2HD1 LEU X 326     -30.802  14.131  -9.398  1.00 20.00           H
ATOM   1080 3HD1 LEU X 326     -31.050  15.616 -10.347  1.00 20.00           H
ATOM   1081  CD2 LEU X 326     -30.152  16.518  -8.037  1.00 29.97           C
ATOM   1082 1HD2 LEU X 326     -30.728  15.866  -7.381  1.00 20.00           H
ATOM   1083 2HD2 LEU X 326     -29.463  17.117  -7.441  1.00 20.00           H
ATOM   1084 3HD2 LEU X 326     -30.829  17.177  -8.580  1.00 20.00           H
ATOM   1085  HN  LEU X 326     -28.007  11.965  -8.575  1.00 20.00           H
ATOM   1086  N   VAL X 327     -25.121  14.398  -8.672  1.00 28.61           N
ATOM   1087  CA  VAL X 327     -23.873  14.357  -7.919  1.00 28.01           C
ATOM   1088  C   VAL X 327     -24.140  14.736  -6.464  1.00 29.35           C
ATOM   1089  O   VAL X 327     -24.652  15.815  -6.168  1.00 28.94           O
ATOM   1090  HA  VAL X 327     -23.504  13.332  -7.950  1.00 20.00           H
ATOM   1091  CB  VAL X 327     -22.844  15.346  -8.467  1.00 26.72           C
ATOM   1092  HB  VAL X 327     -23.295  16.338  -8.458  1.00 20.00           H
ATOM   1093  CG1 VAL X 327     -21.622  15.363  -7.565  1.00 19.71           C
ATOM   1094 1HG1 VAL X 327     -21.888  15.798  -6.602  1.00 20.00           H
ATOM   1095 2HG1 VAL X 327     -21.265  14.344  -7.417  1.00 20.00           H
ATOM   1096 3HG1 VAL X 327     -20.836  15.959  -8.029  1.00 20.00           H
ATOM   1097  CG2 VAL X 327     -22.477  14.966  -9.900  1.00 29.94           C
ATOM   1098 1HG2 VAL X 327     -22.323  13.889  -9.962  1.00 20.00           H
ATOM   1099 2HG2 VAL X 327     -23.285  15.257 -10.571  1.00 20.00           H
ATOM   1100 3HG2 VAL X 327     -21.561  15.481 -10.189  1.00 20.00           H
ATOM   1101  HN  VAL X 327     -25.081  14.915  -9.527  1.00 20.00           H
ATOM   1102  N   GLN X 328     -23.779  13.842  -5.553  1.00 31.08           N
ATOM   1103  CA  GLN X 328     -23.983  14.076  -4.128  1.00 30.03           C
ATOM   1104  C   GLN X 328     -22.900  14.872  -3.398  1.00 28.86           C
ATOM   1105  O   GLN X 328     -21.700  14.713  -3.650  1.00 23.91           O
ATOM   1106  HA  GLN X 328     -24.904  14.655  -4.058  1.00 20.00           H
ATOM   1107  CB  GLN X 328     -24.185  12.731  -3.421  1.00 30.36           C
ATOM   1108 1HB  GLN X 328     -23.882  11.919  -4.082  1.00 20.00           H
ATOM   1109 2HB  GLN X 328     -23.545  12.679  -2.540  1.00 20.00           H
ATOM   1110  CG  GLN X 328     -25.617  12.485  -2.987  1.00 38.80           C
ATOM   1111 1HG  GLN X 328     -26.300  12.818  -3.769  1.00 20.00           H
ATOM   1112 2HG  GLN X 328     -25.782  11.416  -2.854  1.00 20.00           H
ATOM   1113  CD  GLN X 328     -25.966  13.196  -1.699  1.00 41.09           C
ATOM   1114  OE1 GLN X 328     -25.749  14.404  -1.557  1.00 43.75           O
ATOM   1115  NE2 GLN X 328     -26.520  12.450  -0.748  1.00 46.56           N
ATOM   1116 1HE2 GLN X 328     -26.683  11.476  -0.908  1.00 20.00           H
ATOM   1117 2HE2 GLN X 328     -26.773  12.863   0.127  1.00 20.00           H
ATOM   1118  HN  GLN X 328     -23.351  12.964  -5.770  1.00 20.00           H
ATOM   1119  N   LEU X 329     -23.359  15.724  -2.487  1.00 28.28           N
ATOM   1120  CA  LEU X 329     -22.491  16.567  -1.677  1.00 28.45           C
ATOM   1121  C   LEU X 329     -22.013  15.726  -0.491  1.00 28.39           C
ATOM   1122  O   LEU X 329     -22.814  15.053   0.153  1.00 30.24           O
ATOM   1123  HA  LEU X 329     -21.635  16.841  -2.293  1.00 20.00           H
ATOM   1124  CB  LEU X 329     -23.279  17.774  -1.151  1.00 27.87           C
ATOM   1125 1HB  LEU X 329     -23.661  18.333  -2.005  1.00 20.00           H
ATOM   1126 2HB  LEU X 329     -24.143  17.406  -0.598  1.00 20.00           H
ATOM   1127  CG  LEU X 329     -22.466  18.710  -0.255  1.00 25.51           C
ATOM   1128  HG  LEU X 329     -21.998  18.113   0.528  1.00 20.00           H
ATOM   1129  CD1 LEU X 329     -21.374  19.343  -1.085  1.00 22.92           C
ATOM   1130 1HD1 LEU X 329     -20.688  18.571  -1.433  1.00 20.00           H
ATOM   1131 2HD1 LEU X 329     -21.817  19.849  -1.943  1.00 20.00           H
ATOM   1132 3HD1 LEU X 329     -20.829  20.066  -0.478  1.00 20.00           H
ATOM   1133  CD2 LEU X 329     -23.358  19.762   0.351  1.00 27.11           C
ATOM   1134 1HD2 LEU X 329     -23.725  20.423  -0.434  1.00 20.00           H
ATOM   1135 2HD2 LEU X 329     -24.202  19.282   0.845  1.00 20.00           H
ATOM   1136 3HD2 LEU X 329     -22.792  20.342   1.080  1.00 20.00           H
ATOM   1137  HN  LEU X 329     -24.329  15.856  -2.284  1.00 20.00           H
ATOM   1138  N   TYR X 330     -20.714  15.761  -0.207  1.00 29.46           N
ATOM   1139  CA  TYR X 330     -20.165  14.992   0.912  1.00 29.53           C
ATOM   1140  C   TYR X 330     -19.913  15.880   2.115  1.00 28.61           C
ATOM   1141  O   TYR X 330     -20.206  15.501   3.247  1.00 29.15           O
ATOM   1142  HA  TYR X 330     -20.892  14.226   1.183  1.00 20.00           H
ATOM   1143  CB  TYR X 330     -18.852  14.302   0.514  1.00 28.55           C
ATOM   1144 1HB  TYR X 330     -18.254  14.995  -0.078  1.00 20.00           H
ATOM   1145 2HB  TYR X 330     -18.282  14.080   1.416  1.00 20.00           H
ATOM   1146  CG  TYR X 330     -19.027  13.018  -0.275  1.00 34.73           C
ATOM   1147  CD1 TYR X 330     -17.918  12.332  -0.769  1.00 36.51           C
ATOM   1148  HD1 TYR X 330     -16.915  12.727  -0.605  1.00 20.00           H
ATOM   1149  CD2 TYR X 330     -20.293  12.479  -0.512  1.00 35.19           C
ATOM   1150  HD2 TYR X 330     -21.169  13.006  -0.134  1.00 20.00           H
ATOM   1151  CE1 TYR X 330     -18.059  11.150  -1.470  1.00 38.53           C
ATOM   1152  HE1 TYR X 330     -17.186  10.620  -1.851  1.00 20.00           H
ATOM   1153  CE2 TYR X 330     -20.446  11.297  -1.213  1.00 38.59           C
ATOM   1154  HE2 TYR X 330     -21.444  10.895  -1.386  1.00 20.00           H
ATOM   1155  CZ  TYR X 330     -19.321  10.635  -1.690  1.00 40.58           C
ATOM   1156  OH  TYR X 330     -19.450   9.452  -2.399  1.00 43.71           O
ATOM   1157  HH  TYR X 330     -20.415   9.266  -2.582  1.00 20.00           H
ATOM   1158  HN  TYR X 330     -20.044  16.297  -0.720  1.00 20.00           H
ATOM   1159  N   ALA X 331     -19.370  17.064   1.872  1.00 28.41           N
ATOM   1160  CA  ALA X 331     -19.091  17.979   2.966  1.00 26.85           C
ATOM   1161  C   ALA X 331     -18.744  19.347   2.416  1.00 27.04           C
ATOM   1162  O   ALA X 331     -18.796  19.576   1.205  1.00 30.04           O
ATOM   1163  HA  ALA X 331     -19.996  18.063   3.568  1.00 20.00           H
ATOM   1164  CB  ALA X 331     -17.935  17.451   3.791  1.00 23.44           C
ATOM   1165 1HB  ALA X 331     -18.240  17.370   4.834  1.00 20.00           H
ATOM   1166 2HB  ALA X 331     -17.643  16.468   3.420  1.00 20.00           H
ATOM   1167 3HB  ALA X 331     -17.090  18.135   3.712  1.00 20.00           H
ATOM   1168  HN  ALA X 331     -19.127  17.391   0.959  1.00 20.00           H
ATOM   1169  N   VAL X 332     -18.385  20.252   3.319  1.00 26.79           N
ATOM   1170  CA  VAL X 332     -18.013  21.603   2.946  1.00 23.53           C
ATOM   1171  C   VAL X 332     -17.002  22.118   3.966  1.00 22.71           C
ATOM   1172  O   VAL X 332     -17.090  21.788   5.146  1.00 19.32           O
ATOM   1173  HA  VAL X 332     -17.541  21.555   1.965  1.00 20.00           H
ATOM   1174  CB  VAL X 332     -19.210  22.574   2.983  1.00 20.72           C
ATOM   1175  HB  VAL X 332     -18.932  23.470   2.427  1.00 20.00           H
ATOM   1176  CG1 VAL X 332     -20.424  21.956   2.305  1.00 21.47           C
ATOM   1177 1HG1 VAL X 332     -20.161  21.657   1.290  1.00 20.00           H
ATOM   1178 2HG1 VAL X 332     -20.749  21.081   2.868  1.00 20.00           H
ATOM   1179 3HG1 VAL X 332     -21.232  22.687   2.271  1.00 20.00           H
ATOM   1180  CG2 VAL X 332     -19.541  22.922   4.401  1.00 25.41           C
ATOM   1181 1HG2 VAL X 332     -19.556  22.014   5.004  1.00 20.00           H
ATOM   1182 2HG2 VAL X 332     -18.788  23.605   4.793  1.00 20.00           H
ATOM   1183 3HG2 VAL X 332     -20.520  23.400   4.439  1.00 20.00           H
ATOM   1184  HN  VAL X 332     -18.345  20.075   4.302  1.00 20.00           H
ATOM   1185  N   VAL X 333     -16.032  22.895   3.491  1.00 21.59           N
ATOM   1186  CA  VAL X 333     -15.001  23.492   4.328  1.00 24.34           C
ATOM   1187  C   VAL X 333     -15.335  24.981   4.181  1.00 26.01           C
ATOM   1188  O   VAL X 333     -14.940  25.634   3.204  1.00 22.39           O
ATOM   1189  HA  VAL X 333     -15.152  23.130   5.345  1.00 20.00           H
ATOM   1190  CB  VAL X 333     -13.578  23.167   3.811  1.00 24.08           C
ATOM   1191  HB  VAL X 333     -13.560  23.355   2.737  1.00 20.00           H
ATOM   1192  CG1 VAL X 333     -12.551  24.078   4.468  1.00 21.52           C
ATOM   1193 1HG1 VAL X 333     -12.674  25.094   4.093  1.00 20.00           H
ATOM   1194 2HG1 VAL X 333     -12.696  24.069   5.548  1.00 20.00           H
ATOM   1195 3HG1 VAL X 333     -11.548  23.723   4.233  1.00 20.00           H
ATOM   1196  CG2 VAL X 333     -13.235  21.724   4.148  1.00 23.80           C
ATOM   1197 1HG2 VAL X 333     -12.881  21.666   5.177  1.00 20.00           H
ATOM   1198 2HG2 VAL X 333     -14.124  21.103   4.034  1.00 20.00           H
ATOM   1199 3HG2 VAL X 333     -12.455  21.369   3.475  1.00 20.00           H
ATOM   1200  HN  VAL X 333     -15.929  23.134   2.525  1.00 20.00           H
ATOM   1201  N   SER X 334     -16.099  25.484   5.156  1.00 29.18           N
ATOM   1202  CA  SER X 334     -16.553  26.875   5.202  1.00 35.92           C
ATOM   1203  C   SER X 334     -15.572  28.015   5.424  1.00 40.49           C
ATOM   1204  O   SER X 334     -15.968  29.181   5.432  1.00 43.40           O
ATOM   1205  HA  SER X 334     -17.001  27.065   4.227  1.00 20.00           H
ATOM   1206  CB  SER X 334     -17.677  26.981   6.217  1.00 36.60           C
ATOM   1207 1HB  SER X 334     -17.294  26.740   7.209  1.00 20.00           H
ATOM   1208 2HB  SER X 334     -18.036  28.010   6.255  1.00 20.00           H
ATOM   1209  OG  SER X 334     -18.725  26.101   5.861  1.00 41.61           O
ATOM   1210  HG  SER X 334     -18.806  25.372   6.541  1.00 20.00           H
ATOM   1211  HN  SER X 334     -16.427  24.955   5.939  1.00 20.00           H
ATOM   1212  N   GLU X 335     -14.300  27.698   5.613  1.00 46.21           N
ATOM   1213  CA  GLU X 335     -13.311  28.736   5.820  1.00 46.31           C
ATOM   1214  C   GLU X 335     -12.553  28.906   4.515  1.00 46.04           C
ATOM   1215  O   GLU X 335     -12.312  27.940   3.792  1.00 42.31           O
ATOM   1216  HA  GLU X 335     -13.880  29.633   6.063  1.00 20.00           H
ATOM   1217  CB  GLU X 335     -12.377  28.345   6.966  1.00 52.14           C
ATOM   1218 1HB  GLU X 335     -12.047  27.314   6.835  1.00 20.00           H
ATOM   1219 2HB  GLU X 335     -11.554  29.057   7.028  1.00 20.00           H
ATOM   1220  CG  GLU X 335     -13.070  28.397   8.326  1.00 58.73           C
ATOM   1221 1HG  GLU X 335     -13.941  27.741   8.320  1.00 20.00           H
ATOM   1222 2HG  GLU X 335     -12.395  28.024   9.096  1.00 20.00           H
ATOM   1223  CD  GLU X 335     -13.514  29.809   8.695  1.00 65.10           C
ATOM   1224  OE1 GLU X 335     -14.217  30.453   7.883  1.00 65.68           O
ATOM   1225  OE2 GLU X 335     -13.159  30.279   9.802  1.00 69.79           O
ATOM   1226  HN  GLU X 335     -13.953  26.760   5.625  1.00 20.00           H
ATOM   1227  N   GLU X 336     -12.199  30.150   4.217  1.00 45.61           N
ATOM   1228  CA  GLU X 336     -11.468  30.495   3.004  1.00 45.18           C
ATOM   1229  C   GLU X 336     -10.106  29.811   2.931  1.00 42.08           C
ATOM   1230  O   GLU X 336      -9.347  29.821   3.899  1.00 48.61           O
ATOM   1231  HA  GLU X 336     -12.087  30.138   2.181  1.00 20.00           H
ATOM   1232  CB  GLU X 336     -11.291  32.016   2.931  1.00 48.29           C
ATOM   1233 1HB  GLU X 336     -10.684  32.356   3.770  1.00 20.00           H
ATOM   1234 2HB  GLU X 336     -10.877  32.292   1.961  1.00 20.00           H
ATOM   1235  CG  GLU X 336     -12.593  32.803   3.036  1.00 56.01           C
ATOM   1236 1HG  GLU X 336     -13.281  32.481   2.254  1.00 20.00           H
ATOM   1237 2HG  GLU X 336     -13.074  32.591   3.991  1.00 20.00           H
ATOM   1238  CD  GLU X 336     -12.389  34.310   2.917  1.00 62.73           C
ATOM   1239  OE1 GLU X 336     -11.717  34.902   3.791  1.00 67.09           O
ATOM   1240  OE2 GLU X 336     -12.901  34.910   1.942  1.00 64.77           O
ATOM   1241  HN  GLU X 336     -12.402  30.942   4.792  1.00 20.00           H
ATOM   1242  N   PRO X 337      -9.797  29.176   1.790  1.00 36.78           N
ATOM   1243  CA  PRO X 337     -10.672  29.083   0.609  1.00 37.68           C
ATOM   1244  C   PRO X 337     -11.778  28.038   0.802  1.00 36.90           C
ATOM   1245  O   PRO X 337     -11.538  26.945   1.305  1.00 36.96           O
ATOM   1246  HA  PRO X 337     -11.192  30.028   0.450  1.00 20.00           H
ATOM   1247  CB  PRO X 337      -9.708  28.695  -0.508  1.00 38.37           C
ATOM   1248 1HB  PRO X 337     -10.213  28.142  -1.300  1.00 20.00           H
ATOM   1249 2HB  PRO X 337      -9.257  29.572  -0.972  1.00 20.00           H
ATOM   1250  CG  PRO X 337      -8.695  27.851   0.220  1.00 36.74           C
ATOM   1251 1HG  PRO X 337      -9.086  26.854   0.424  1.00 20.00           H
ATOM   1252 2HG  PRO X 337      -7.790  27.723  -0.373  1.00 20.00           H
ATOM   1253  CD  PRO X 337      -8.455  28.652   1.484  1.00 32.95           C
ATOM   1254 1HD  PRO X 337      -8.064  28.027   2.287  1.00 20.00           H
ATOM   1255 2HD  PRO X 337      -7.733  29.452   1.321  1.00 20.00           H
ATOM   1256  N   ILE X 338     -12.990  28.385   0.390  1.00 35.60           N
ATOM   1257  CA  ILE X 338     -14.127  27.491   0.523  1.00 32.10           C
ATOM   1258  C   ILE X 338     -13.965  26.195  -0.253  1.00 29.74           C
ATOM   1259  O   ILE X 338     -13.280  26.147  -1.268  1.00 27.44           O
ATOM   1260  HA  ILE X 338     -14.206  27.217   1.575  1.00 20.00           H
ATOM   1261  CB  ILE X 338     -15.425  28.183   0.081  1.00 30.76           C
ATOM   1262  HB  ILE X 338     -15.328  28.450  -0.971  1.00 20.00           H
ATOM   1263  CG1 ILE X 338     -15.592  29.468   0.887  1.00 26.60           C
ATOM   1264 1HG1 ILE X 338     -14.872  30.212   0.545  1.00 20.00           H
ATOM   1265 2HG1 ILE X 338     -16.585  29.883   0.715  1.00 20.00           H
ATOM   1266  CG2 ILE X 338     -16.638  27.257   0.303  1.00 34.19           C
ATOM   1267 1HG2 ILE X 338     -16.658  26.492  -0.473  1.00 20.00           H
ATOM   1268 2HG2 ILE X 338     -16.558  26.782   1.281  1.00 20.00           H
ATOM   1269 3HG2 ILE X 338     -17.556  27.843   0.258  1.00 20.00           H
ATOM   1270  CD1 ILE X 338     -15.406  29.256   2.354  1.00 23.22           C
ATOM   1271 1HD1 ILE X 338     -15.930  28.350   2.660  1.00 20.00           H
ATOM   1272 2HD1 ILE X 338     -14.343  29.153   2.574  1.00 20.00           H
ATOM   1273 3HD1 ILE X 338     -15.809  30.110   2.898  1.00 20.00           H
ATOM   1274  HN  ILE X 338     -13.206  29.265  -0.032  1.00 20.00           H
ATOM   1275  N   TYR X 339     -14.613  25.145   0.237  1.00 30.03           N
ATOM   1276  CA  TYR X 339     -14.560  23.826  -0.390  1.00 30.21           C
ATOM   1277  C   TYR X 339     -15.936  23.168  -0.418  1.00 29.32           C
ATOM   1278  O   TYR X 339     -16.708  23.259   0.539  1.00 31.18           O
ATOM   1279  HA  TYR X 339     -14.209  23.954  -1.414  1.00 20.00           H
ATOM   1280  CB  TYR X 339     -13.631  22.898   0.386  1.00 33.45           C
ATOM   1281 1HB  TYR X 339     -13.711  23.126   1.449  1.00 20.00           H
ATOM   1282 2HB  TYR X 339     -13.968  21.870   0.254  1.00 20.00           H
ATOM   1283  CG  TYR X 339     -12.160  22.944   0.021  1.00 37.43           C
ATOM   1284  CD1 TYR X 339     -11.635  23.950  -0.771  1.00 36.28           C
ATOM   1285  HD1 TYR X 339     -12.292  24.713  -1.190  1.00 20.00           H
ATOM   1286  CD2 TYR X 339     -11.285  21.984   0.530  1.00 39.83           C
ATOM   1287  HD2 TYR X 339     -11.689  21.184   1.150  1.00 20.00           H
ATOM   1288  CE1 TYR X 339     -10.273  24.004  -1.043  1.00 39.68           C
ATOM   1289  HE1 TYR X 339      -9.860  24.797  -1.667  1.00 20.00           H
ATOM   1290  CE2 TYR X 339      -9.936  22.033   0.263  1.00 41.19           C
ATOM   1291  HE2 TYR X 339      -9.279  21.267   0.675  1.00 20.00           H
ATOM   1292  CZ  TYR X 339      -9.432  23.046  -0.520  1.00 41.14           C
ATOM   1293  OH  TYR X 339      -8.068  23.099  -0.742  1.00 40.45           O
ATOM   1294  HH  TYR X 339      -7.848  23.870  -1.339  1.00 20.00           H
ATOM   1295  HN  TYR X 339     -15.180  25.172   1.060  1.00 20.00           H
ATOM   1296  N   ILE X 340     -16.246  22.510  -1.525  1.00 26.43           N
ATOM   1297  CA  ILE X 340     -17.518  21.832  -1.665  1.00 24.57           C
ATOM   1298  C   ILE X 340     -17.060  20.420  -2.022  1.00 25.67           C
ATOM   1299  O   ILE X 340     -16.683  20.151  -3.158  1.00 27.77           O
ATOM   1300  HA  ILE X 340     -18.016  21.867  -0.696  1.00 20.00           H
ATOM   1301  CB  ILE X 340     -18.350  22.374  -2.805  1.00 24.30           C
ATOM   1302  HB  ILE X 340     -17.798  22.222  -3.733  1.00 20.00           H
ATOM   1303  CG1 ILE X 340     -18.560  23.873  -2.635  1.00 24.26           C
ATOM   1304 1HG1 ILE X 340     -17.636  24.336  -2.289  1.00 20.00           H
ATOM   1305 2HG1 ILE X 340     -18.800  24.322  -3.599  1.00 20.00           H
ATOM   1306  CG2 ILE X 340     -19.700  21.685  -2.816  1.00 24.87           C
ATOM   1307 1HG2 ILE X 340     -19.573  20.642  -3.107  1.00 20.00           H
ATOM   1308 2HG2 ILE X 340     -20.141  21.733  -1.820  1.00 20.00           H
ATOM   1309 3HG2 ILE X 340     -20.357  22.184  -3.529  1.00 20.00           H
ATOM   1310  CD1 ILE X 340     -19.646  24.211  -1.674  1.00 28.99           C
ATOM   1311 1HD1 ILE X 340     -20.612  23.970  -2.118  1.00 20.00           H
ATOM   1312 2HD1 ILE X 340     -19.513  23.635  -0.758  1.00 20.00           H
ATOM   1313 3HD1 ILE X 340     -19.608  25.275  -1.442  1.00 20.00           H
ATOM   1314  HN  ILE X 340     -15.643  22.436  -2.319  1.00 20.00           H
ATOM   1315  N   VAL X 341     -17.059  19.522  -1.047  1.00 22.37           N
ATOM   1316  CA  VAL X 341     -16.629  18.176  -1.311  1.00 23.93           C
ATOM   1317  C   VAL X 341     -17.800  17.336  -1.774  1.00 25.79           C
ATOM   1318  O   VAL X 341     -18.852  17.303  -1.122  1.00 27.54           O
ATOM   1319  HA  VAL X 341     -15.896  18.217  -2.116  1.00 20.00           H
ATOM   1320  CB  VAL X 341     -15.949  17.588  -0.071  1.00 27.00           C
ATOM   1321  HB  VAL X 341     -15.914  16.505  -0.189  1.00 20.00           H
ATOM   1322  CG1 VAL X 341     -14.519  18.115   0.020  1.00 30.55           C
ATOM   1323 1HG1 VAL X 341     -13.916  17.669  -0.771  1.00 20.00           H
ATOM   1324 2HG1 VAL X 341     -14.523  19.199  -0.094  1.00 20.00           H
ATOM   1325 3HG1 VAL X 341     -14.096  17.853   0.990  1.00 20.00           H
ATOM   1326  CG2 VAL X 341     -16.684  18.013   1.182  1.00 27.87           C
ATOM   1327 1HG2 VAL X 341     -16.263  18.948   1.551  1.00 20.00           H
ATOM   1328 2HG2 VAL X 341     -17.740  18.155   0.953  1.00 20.00           H
ATOM   1329 3HG2 VAL X 341     -16.578  17.241   1.945  1.00 20.00           H
ATOM   1330  HN  VAL X 341     -17.344  19.715  -0.108  1.00 20.00           H
ATOM   1331  N   THR X 342     -17.622  16.660  -2.911  1.00 24.91           N
ATOM   1332  CA  THR X 342     -18.681  15.830  -3.459  1.00 23.43           C
ATOM   1333  C   THR X 342     -18.214  14.495  -4.019  1.00 25.83           C
ATOM   1334  O   THR X 342     -17.032  14.190  -4.079  1.00 28.17           O
ATOM   1335  HA  THR X 342     -19.369  15.574  -2.653  1.00 20.00           H
ATOM   1336  CB  THR X 342     -19.411  16.553  -4.611  1.00 23.00           C
ATOM   1337  HB  THR X 342     -20.428  16.177  -4.724  1.00 20.00           H
ATOM   1338  OG1 THR X 342     -18.634  16.431  -5.819  1.00 16.95           O
ATOM   1339  HG1 THR X 342     -18.927  15.626  -6.334  1.00 20.00           H
ATOM   1340  CG2 THR X 342     -19.605  18.031  -4.279  1.00 18.80           C
ATOM   1341 1HG2 THR X 342     -18.632  18.511  -4.177  1.00 20.00           H
ATOM   1342 2HG2 THR X 342     -20.156  18.124  -3.343  1.00 20.00           H
ATOM   1343 3HG2 THR X 342     -20.165  18.513  -5.080  1.00 20.00           H
ATOM   1344  HN  THR X 342     -16.777  16.677  -3.446  1.00 20.00           H
ATOM   1345  N   GLU X 343     -19.183  13.705  -4.450  1.00 26.27           N
ATOM   1346  CA  GLU X 343     -18.918  12.398  -5.020  1.00 29.65           C
ATOM   1347  C   GLU X 343     -18.035  12.529  -6.274  1.00 29.76           C
ATOM   1348  O   GLU X 343     -18.206  13.445  -7.073  1.00 28.39           O
ATOM   1349  HA  GLU X 343     -18.382  11.848  -4.247  1.00 20.00           H
ATOM   1350  CB  GLU X 343     -20.260  11.753  -5.345  1.00 33.76           C
ATOM   1351 1HB  GLU X 343     -20.700  11.344  -4.436  1.00 20.00           H
ATOM   1352 2HB  GLU X 343     -20.903  12.476  -5.847  1.00 20.00           H
ATOM   1353  CG  GLU X 343     -20.240  10.585  -6.292  1.00 37.87           C
ATOM   1354 1HG  GLU X 343     -19.819  10.895  -7.248  1.00 20.00           H
ATOM   1355 2HG  GLU X 343     -19.592   9.803  -5.897  1.00 20.00           H
ATOM   1356  CD  GLU X 343     -21.645  10.035  -6.501  1.00 43.92           C
ATOM   1357  OE1 GLU X 343     -22.580  10.845  -6.761  1.00 37.51           O
ATOM   1358  OE2 GLU X 343     -21.813   8.800  -6.388  1.00 47.10           O
ATOM   1359  HN  GLU X 343     -20.154  13.942  -4.417  1.00 20.00           H
ATOM   1360  N   TYR X 344     -17.088  11.607  -6.423  1.00 27.31           N
ATOM   1361  CA  TYR X 344     -16.167  11.589  -7.556  1.00 29.45           C
ATOM   1362  C   TYR X 344     -16.647  10.685  -8.694  1.00 30.76           C
ATOM   1363  O   TYR X 344     -16.917   9.511  -8.484  1.00 37.44           O
ATOM   1364  HA  TYR X 344     -16.086  12.606  -7.940  1.00 20.00           H
ATOM   1365  CB  TYR X 344     -14.775  11.126  -7.102  1.00 25.96           C
ATOM   1366 1HB  TYR X 344     -14.372  11.855  -6.398  1.00 20.00           H
ATOM   1367 2HB  TYR X 344     -14.875  10.184  -6.563  1.00 20.00           H
ATOM   1368  CG  TYR X 344     -13.806  10.947  -8.242  1.00 27.80           C
ATOM   1369  CD1 TYR X 344     -13.379  12.035  -8.998  1.00 29.03           C
ATOM   1370  HD1 TYR X 344     -13.737  13.037  -8.761  1.00 20.00           H
ATOM   1371  CD2 TYR X 344     -13.323   9.685  -8.580  1.00 29.69           C
ATOM   1372  HD2 TYR X 344     -13.649   8.825  -7.996  1.00 20.00           H
ATOM   1373  CE1 TYR X 344     -12.492  11.864 -10.065  1.00 22.41           C
ATOM   1374  HE1 TYR X 344     -12.163  12.717 -10.658  1.00 20.00           H
ATOM   1375  CE2 TYR X 344     -12.438   9.512  -9.635  1.00 25.30           C
ATOM   1376  HE2 TYR X 344     -12.072   8.514  -9.876  1.00 20.00           H
ATOM   1377  CZ  TYR X 344     -12.030  10.611 -10.370  1.00 24.87           C
ATOM   1378  OH  TYR X 344     -11.148  10.441 -11.404  1.00 29.24           O
ATOM   1379  HH  TYR X 344     -11.068   9.470 -11.629  1.00 20.00           H
ATOM   1380  HN  TYR X 344     -16.930  10.858  -5.779  1.00 20.00           H
ATOM   1381  N   MET X 345     -16.732  11.232  -9.901  1.00 31.05           N
ATOM   1382  CA  MET X 345     -17.174  10.477 -11.065  1.00 31.96           C
ATOM   1383  C   MET X 345     -15.972  10.101 -11.942  1.00 36.93           C
ATOM   1384  O   MET X 345     -15.328  10.968 -12.529  1.00 38.51           O
ATOM   1385  HA  MET X 345     -17.647   9.578 -10.669  1.00 20.00           H
ATOM   1386  CB  MET X 345     -18.161  11.310 -11.867  1.00 31.81           C
ATOM   1387 1HB  MET X 345     -17.637  12.132 -12.354  1.00 20.00           H
ATOM   1388 2HB  MET X 345     -18.600  10.700 -12.656  1.00 20.00           H
ATOM   1389  CG  MET X 345     -19.303  11.907 -11.056  1.00 31.83           C
ATOM   1390 1HG  MET X 345     -18.905  12.537 -10.260  1.00 20.00           H
ATOM   1391 2HG  MET X 345     -19.916  12.546 -11.691  1.00 20.00           H
ATOM   1392  SD  MET X 345     -20.415  10.714 -10.278  1.00 40.14           S
ATOM   1393  CE  MET X 345     -21.139   9.873 -11.742  1.00 29.94           C
ATOM   1394 1HE  MET X 345     -21.740  10.584 -12.309  1.00 20.00           H
ATOM   1395 2HE  MET X 345     -20.338   9.489 -12.374  1.00 20.00           H
ATOM   1396 3HE  MET X 345     -21.769   9.047 -11.412  1.00 20.00           H
ATOM   1397  HN  MET X 345     -16.504  12.185 -10.100  1.00 20.00           H
ATOM   1398  N   ASN X 346     -15.692   8.805 -12.043  1.00 40.33           N
ATOM   1399  CA  ASN X 346     -14.572   8.293 -12.828  1.00 43.92           C
ATOM   1400  C   ASN X 346     -14.416   8.786 -14.263  1.00 43.93           C
ATOM   1401  O   ASN X 346     -13.434   9.442 -14.605  1.00 47.43           O
ATOM   1402  HA  ASN X 346     -13.679   8.574 -12.270  1.00 20.00           H
ATOM   1403  CB  ASN X 346     -14.621   6.765 -12.871  1.00 47.62           C
ATOM   1404 1HB  ASN X 346     -15.366   6.442 -13.598  1.00 20.00           H
ATOM   1405 2HB  ASN X 346     -13.660   6.376 -13.206  1.00 20.00           H
ATOM   1406  CG  ASN X 346     -14.950   6.160 -11.537  1.00 54.56           C
ATOM   1407  OD1 ASN X 346     -16.047   6.356 -11.006  1.00 56.37           O
ATOM   1408  ND2 ASN X 346     -13.994   5.424 -10.969  1.00 59.36           N
ATOM   1409 1HD2 ASN X 346     -13.116   5.301 -11.432  1.00 20.00           H
ATOM   1410 2HD2 ASN X 346     -14.155   4.995 -10.080  1.00 20.00           H
ATOM   1411  HN  ASN X 346     -16.219   8.083 -11.595  1.00 20.00           H
ATOM   1412  N   LYS X 347     -15.389   8.440 -15.096  1.00 39.80           N
ATOM   1413  CA  LYS X 347     -15.410   8.802 -16.510  1.00 37.27           C
ATOM   1414  C   LYS X 347     -15.351  10.286 -16.883  1.00 35.37           C
ATOM   1415  O   LYS X 347     -15.030  10.634 -18.019  1.00 30.04           O
ATOM   1416  HA  LYS X 347     -14.518   8.376 -16.970  1.00 20.00           H
ATOM   1417  CB  LYS X 347     -16.648   8.170 -17.152  1.00 39.94           C
ATOM   1418 1HB  LYS X 347     -17.522   8.792 -16.956  1.00 20.00           H
ATOM   1419 2HB  LYS X 347     -16.521   8.131 -18.234  1.00 20.00           H
ATOM   1420  CG  LYS X 347     -16.940   6.760 -16.651  1.00 39.87           C
ATOM   1421 1HG  LYS X 347     -17.161   6.788 -15.584  1.00 20.00           H
ATOM   1422 2HG  LYS X 347     -17.827   6.369 -17.150  1.00 20.00           H
ATOM   1423  CD  LYS X 347     -15.779   5.817 -16.893  1.00 42.91           C
ATOM   1424 1HD  LYS X 347     -15.613   5.707 -17.965  1.00 20.00           H
ATOM   1425 2HD  LYS X 347     -14.868   6.241 -16.471  1.00 20.00           H
ATOM   1426  CE  LYS X 347     -16.052   4.449 -16.268  1.00 44.43           C
ATOM   1427 1HE  LYS X 347     -16.906   3.982 -16.759  1.00 20.00           H
ATOM   1428 2HE  LYS X 347     -15.196   3.793 -16.426  1.00 20.00           H
ATOM   1429  NZ  LYS X 347     -16.323   4.557 -14.812  1.00 41.78           N
ATOM   1430 1HZ  LYS X 347     -16.445   3.629 -14.421  1.00 20.00           H
ATOM   1431 2HZ  LYS X 347     -15.542   5.016 -14.356  1.00 20.00           H
ATOM   1432 3HZ  LYS X 347     -17.167   5.100 -14.665  1.00 20.00           H
ATOM   1433  HN  LYS X 347     -16.189   7.903 -14.829  1.00 20.00           H
ATOM   1434  N   GLY X 348     -15.673  11.155 -15.936  1.00 36.76           N
ATOM   1435  CA  GLY X 348     -15.651  12.577 -16.213  1.00 36.25           C
ATOM   1436  C   GLY X 348     -16.837  13.056 -17.035  1.00 37.64           C
ATOM   1437  O   GLY X 348     -17.868  12.384 -17.115  1.00 35.85           O
ATOM   1438 1HA  GLY X 348     -15.637  13.134 -15.276  1.00 20.00           H
ATOM   1439 2HA  GLY X 348     -14.737  12.833 -16.749  1.00 20.00           H
ATOM   1440  HN  GLY X 348     -15.941  10.897 -15.008  1.00 20.00           H
ATOM   1441  N   SER X 349     -16.670  14.227 -17.647  1.00 38.11           N
ATOM   1442  CA  SER X 349     -17.698  14.865 -18.459  1.00 35.84           C
ATOM   1443  C   SER X 349     -18.299  14.000 -19.556  1.00 34.09           C
ATOM   1444  O   SER X 349     -17.592  13.297 -20.275  1.00 33.28           O
ATOM   1445  HA  SER X 349     -18.494  15.128 -17.762  1.00 20.00           H
ATOM   1446  CB  SER X 349     -17.141  16.128 -19.098  1.00 37.71           C
ATOM   1447 1HB  SER X 349     -16.767  16.793 -18.320  1.00 20.00           H
ATOM   1448 2HB  SER X 349     -16.292  15.870 -19.731  1.00 20.00           H
ATOM   1449  OG  SER X 349     -18.145  16.770 -19.856  1.00 41.37           O
ATOM   1450  HG  SER X 349     -17.750  17.529 -20.374  1.00 20.00           H
ATOM   1451  HN  SER X 349     -15.829  14.766 -17.602  1.00 20.00           H
ATOM   1452  N   LEU X 350     -19.617  14.069 -19.681  1.00 33.54           N
ATOM   1453  CA  LEU X 350     -20.344  13.308 -20.686  1.00 32.43           C
ATOM   1454  C   LEU X 350     -19.875  13.777 -22.050  1.00 31.69           C
ATOM   1455  O   LEU X 350     -19.708  12.983 -22.958  1.00 35.23           O
ATOM   1456  HA  LEU X 350     -20.078  12.259 -20.557  1.00 20.00           H
ATOM   1457  CB  LEU X 350     -21.849  13.551 -20.544  1.00 31.85           C
ATOM   1458 1HB  LEU X 350     -22.164  13.194 -19.563  1.00 20.00           H
ATOM   1459 2HB  LEU X 350     -22.027  14.626 -20.564  1.00 20.00           H
ATOM   1460  CG  LEU X 350     -22.758  12.905 -21.593  1.00 29.86           C
ATOM   1461  HG  LEU X 350     -22.488  13.304 -22.571  1.00 20.00           H
ATOM   1462  CD1 LEU X 350     -22.528  11.407 -21.629  1.00 27.09           C
ATOM   1463 1HD1 LEU X 350     -21.532  11.202 -22.021  1.00 20.00           H
ATOM   1464 2HD1 LEU X 350     -22.612  11.002 -20.620  1.00 20.00           H
ATOM   1465 3HD1 LEU X 350     -23.275  10.940 -22.271  1.00 20.00           H
ATOM   1466  CD2 LEU X 350     -24.212  13.212 -21.259  1.00 25.84           C
ATOM   1467 1HD2 LEU X 350     -24.505  12.658 -20.367  1.00 20.00           H
ATOM   1468 2HD2 LEU X 350     -24.325  14.281 -21.077  1.00 20.00           H
ATOM   1469 3HD2 LEU X 350     -24.847  12.917 -22.094  1.00 20.00           H
ATOM   1470  HN  LEU X 350     -20.204  14.638 -19.106  1.00 20.00           H
ATOM   1471  N   LEU X 351     -19.651  15.078 -22.172  1.00 32.19           N
ATOM   1472  CA  LEU X 351     -19.194  15.687 -23.411  1.00 33.51           C
ATOM   1473  C   LEU X 351     -17.917  15.016 -23.918  1.00 36.00           C
ATOM   1474  O   LEU X 351     -17.850  14.559 -25.063  1.00 34.52           O
ATOM   1475  HA  LEU X 351     -19.970  15.527 -24.159  1.00 20.00           H
ATOM   1476  CB  LEU X 351     -18.918  17.182 -23.203  1.00 33.14           C
ATOM   1477 1HB  LEU X 351     -19.747  17.609 -22.639  1.00 20.00           H
ATOM   1478 2HB  LEU X 351     -18.026  17.284 -22.585  1.00 20.00           H
ATOM   1479  CG  LEU X 351     -18.715  18.050 -24.463  1.00 34.02           C
ATOM   1480  HG  LEU X 351     -19.696  18.340 -24.840  1.00 20.00           H
ATOM   1481  CD1 LEU X 351     -17.964  19.323 -24.099  1.00 33.97           C
ATOM   1482 1HD1 LEU X 351     -18.494  19.841 -23.300  1.00 20.00           H
ATOM   1483 2HD1 LEU X 351     -16.959  19.068 -23.763  1.00 20.00           H
ATOM   1484 3HD1 LEU X 351     -17.902  19.971 -24.973  1.00 20.00           H
ATOM   1485  CD2 LEU X 351     -17.932  17.277 -25.504  1.00 36.66           C
ATOM   1486 1HD2 LEU X 351     -17.028  16.870 -25.051  1.00 20.00           H
ATOM   1487 2HD2 LEU X 351     -18.545  16.461 -25.888  1.00 20.00           H
ATOM   1488 3HD2 LEU X 351     -17.660  17.943 -26.323  1.00 20.00           H
ATOM   1489  HN  LEU X 351     -19.776  15.739 -21.432  1.00 20.00           H
ATOM   1490  N   ASP X 352     -16.903  14.969 -23.058  1.00 37.19           N
ATOM   1491  CA  ASP X 352     -15.618  14.362 -23.387  1.00 39.81           C
ATOM   1492  C   ASP X 352     -15.651  12.834 -23.436  1.00 39.85           C
ATOM   1493  O   ASP X 352     -14.752  12.203 -23.993  1.00 37.17           O
ATOM   1494  HA  ASP X 352     -15.351  14.768 -24.363  1.00 20.00           H
ATOM   1495  CB  ASP X 352     -14.574  14.826 -22.375  1.00 42.77           C
ATOM   1496 1HB  ASP X 352     -14.842  14.469 -21.381  1.00 20.00           H
ATOM   1497 2HB  ASP X 352     -13.606  14.389 -22.620  1.00 20.00           H
ATOM   1498  CG  ASP X 352     -14.436  16.339 -22.335  1.00 49.42           C
ATOM   1499  OD1 ASP X 352     -15.407  17.041 -22.705  1.00 55.30           O
ATOM   1500  OD2 ASP X 352     -13.365  16.836 -21.921  1.00 51.15           O
ATOM   1501  HN  ASP X 352     -16.939  15.340 -22.130  1.00 20.00           H
ATOM   1502  N   PHE X 353     -16.683  12.241 -22.850  1.00 40.93           N
ATOM   1503  CA  PHE X 353     -16.813  10.791 -22.839  1.00 44.32           C
ATOM   1504  C   PHE X 353     -17.261  10.354 -24.222  1.00 44.89           C
ATOM   1505  O   PHE X 353     -16.928   9.262 -24.680  1.00 44.22           O
ATOM   1506  HA  PHE X 353     -15.832  10.380 -22.601  1.00 20.00           H
ATOM   1507  CB  PHE X 353     -17.847  10.355 -21.795  1.00 47.21           C
ATOM   1508 1HB  PHE X 353     -17.599  10.815 -20.839  1.00 20.00           H
ATOM   1509 2HB  PHE X 353     -18.826  10.735 -22.087  1.00 20.00           H
ATOM   1510  CG  PHE X 353     -17.937   8.867 -21.611  1.00 46.09           C
ATOM   1511  CD1 PHE X 353     -16.827   8.136 -21.226  1.00 46.45           C
ATOM   1512  HD1 PHE X 353     -15.874   8.638 -21.061  1.00 20.00           H
ATOM   1513  CD2 PHE X 353     -19.133   8.205 -21.813  1.00 47.61           C
ATOM   1514  HD2 PHE X 353     -20.012   8.773 -22.117  1.00 20.00           H
ATOM   1515  CE1 PHE X 353     -16.907   6.762 -21.044  1.00 44.86           C
ATOM   1516  HE1 PHE X 353     -16.023   6.200 -20.741  1.00 20.00           H
ATOM   1517  CE2 PHE X 353     -19.222   6.825 -21.632  1.00 46.44           C
ATOM   1518  HE2 PHE X 353     -20.169   6.311 -21.794  1.00 20.00           H
ATOM   1519  CZ  PHE X 353     -18.106   6.110 -21.247  1.00 44.29           C
ATOM   1520  HZ  PHE X 353     -18.171   5.032 -21.103  1.00 20.00           H
ATOM   1521  HN  PHE X 353     -17.422  12.732 -22.389  1.00 20.00           H
ATOM   1522  N   LEU X 354     -18.014  11.235 -24.878  1.00 46.02           N
ATOM   1523  CA  LEU X 354     -18.539  10.992 -26.221  1.00 46.62           C
ATOM   1524  C   LEU X 354     -17.514  11.327 -27.304  1.00 48.07           C
ATOM   1525  O   LEU X 354     -17.510  10.712 -28.367  1.00 47.96           O
ATOM   1526  HA  LEU X 354     -18.756   9.927 -26.299  1.00 20.00           H
ATOM   1527  CB  LEU X 354     -19.796  11.834 -26.441  1.00 43.39           C
ATOM   1528 1HB  LEU X 354     -19.532  12.884 -26.317  1.00 20.00           H
ATOM   1529 2HB  LEU X 354     -20.119  11.706 -27.474  1.00 20.00           H
ATOM   1530  CG  LEU X 354     -20.972  11.518 -25.523  1.00 38.43           C
ATOM   1531  HG  LEU X 354     -20.631  11.601 -24.491  1.00 20.00           H
ATOM   1532  CD1 LEU X 354     -22.078  12.542 -25.729  1.00 39.80           C
ATOM   1533 1HD1 LEU X 354     -21.682  13.544 -25.562  1.00 20.00           H
ATOM   1534 2HD1 LEU X 354     -22.458  12.467 -26.748  1.00 20.00           H
ATOM   1535 3HD1 LEU X 354     -22.887  12.350 -25.024  1.00 20.00           H
ATOM   1536  CD2 LEU X 354     -21.465  10.119 -25.816  1.00 40.69           C
ATOM   1537 1HD2 LEU X 354     -21.673  10.023 -26.882  1.00 20.00           H
ATOM   1538 2HD2 LEU X 354     -20.701   9.397 -25.528  1.00 20.00           H
ATOM   1539 3HD2 LEU X 354     -22.377   9.929 -25.250  1.00 20.00           H
ATOM   1540  HN  LEU X 354     -18.280  12.126 -24.511  1.00 20.00           H
ATOM   1541  N   LYS X 355     -16.659  12.307 -27.018  1.00 51.68           N
ATOM   1542  CA  LYS X 355     -15.615  12.760 -27.937  1.00 55.63           C
ATOM   1543  C   LYS X 355     -14.413  11.834 -28.111  1.00 62.12           C
ATOM   1544  O   LYS X 355     -13.336  12.291 -28.514  1.00 63.62           O
ATOM   1545  HA  LYS X 355     -16.062  12.835 -28.928  1.00 20.00           H
ATOM   1546  CB  LYS X 355     -15.088  14.142 -27.512  1.00 53.66           C
ATOM   1547 1HB  LYS X 355     -14.856  14.136 -26.447  1.00 20.00           H
ATOM   1548 2HB  LYS X 355     -14.159  14.359 -28.039  1.00 20.00           H
ATOM   1549  CG  LYS X 355     -16.036  15.286 -27.767  1.00 52.05           C
ATOM   1550 1HG  LYS X 355     -16.702  15.408 -26.913  1.00 20.00           H
ATOM   1551 2HG  LYS X 355     -15.473  16.214 -27.867  1.00 20.00           H
ATOM   1552  CD  LYS X 355     -16.830  15.007 -29.026  1.00 57.11           C
ATOM   1553 1HD  LYS X 355     -17.590  14.253 -28.821  1.00 20.00           H
ATOM   1554 2HD  LYS X 355     -17.354  15.911 -29.338  1.00 20.00           H
ATOM   1555  CE  LYS X 355     -15.929  14.525 -30.162  1.00 58.22           C
ATOM   1556 1HE  LYS X 355     -15.317  15.351 -30.524  1.00 20.00           H
ATOM   1557 2HE  LYS X 355     -15.246  13.760 -29.793  1.00 20.00           H
ATOM   1558  NZ  LYS X 355     -16.688  13.958 -31.320  1.00 55.49           N
ATOM   1559 1HZ  LYS X 355     -16.067  13.861 -32.116  1.00 20.00           H
ATOM   1560 2HZ  LYS X 355     -17.059  13.049 -31.068  1.00 20.00           H
ATOM   1561 3HZ  LYS X 355     -17.452  14.580 -31.561  1.00 20.00           H
ATOM   1562  HN  LYS X 355     -16.657  12.814 -26.156  1.00 20.00           H
ATOM   1563  N   ASP X 356     -14.576  10.545 -27.820  1.00 67.48           N
ATOM   1564  CA  ASP X 356     -13.462   9.609 -27.962  1.00 70.67           C
ATOM   1565  C   ASP X 356     -13.845   8.284 -28.616  1.00 73.21           C
ATOM   1566  O   ASP X 356     -14.371   8.267 -29.727  1.00 74.02           O
ATOM   1567  HA  ASP X 356     -12.724  10.132 -28.570  1.00 20.00           H
ATOM   1568  CB  ASP X 356     -12.832   9.341 -26.597  1.00 69.42           C
ATOM   1569 1HB  ASP X 356     -13.582   8.932 -25.920  1.00 20.00           H
ATOM   1570 2HB  ASP X 356     -12.048   8.590 -26.695  1.00 20.00           H
ATOM   1571  CG  ASP X 356     -12.240  10.592 -25.976  1.00 70.24           C
ATOM   1572  OD1 ASP X 356     -11.805  10.517 -24.810  1.00 72.48           O
ATOM   1573  OD2 ASP X 356     -12.207  11.647 -26.646  1.00 68.93           O
ATOM   1574  HN  ASP X 356     -15.436  10.149 -27.498  1.00 20.00           H
ATOM   1575  N   GLY X 357     -13.561   7.180 -27.923  1.00 74.76           N
ATOM   1576  CA  GLY X 357     -13.870   5.861 -28.447  1.00 75.18           C
ATOM   1577  C   GLY X 357     -14.477   4.924 -27.419  1.00 75.52           C
ATOM   1578  O   GLY X 357     -15.035   3.881 -27.765  1.00 75.68           O
ATOM   1579 1HA  GLY X 357     -14.566   5.951 -29.281  1.00 20.00           H
ATOM   1580 2HA  GLY X 357     -12.963   5.399 -28.837  1.00 20.00           H
ATOM   1581  HN  GLY X 357     -13.129   7.181 -27.021  1.00 20.00           H
ATOM   1582  N   GLU X 358     -14.359   5.301 -26.148  1.00 75.60           N
ATOM   1583  CA  GLU X 358     -14.895   4.526 -25.028  1.00 73.07           C
ATOM   1584  C   GLU X 358     -16.411   4.628 -25.021  1.00 72.44           C
ATOM   1585  O   GLU X 358     -17.117   3.628 -25.154  1.00 72.63           O
ATOM   1586  HA  GLU X 358     -14.588   3.497 -25.215  1.00 20.00           H
ATOM   1587  CB  GLU X 358     -14.344   5.079 -23.716  1.00 70.40           C
ATOM   1588 1HB  GLU X 358     -14.779   4.536 -22.877  1.00 20.00           H
ATOM   1589 2HB  GLU X 358     -13.255   5.046 -23.732  1.00 20.00           H
ATOM   1590  CG  GLU X 358     -14.690   6.545 -23.472  1.00 69.65           C
ATOM   1591 1HG  GLU X 358     -15.761   6.645 -23.298  1.00 20.00           H
ATOM   1592 2HG  GLU X 358     -14.186   6.896 -22.571  1.00 20.00           H
ATOM   1593  CD  GLU X 358     -14.303   7.464 -24.628  1.00 68.67           C
ATOM   1594  OE1 GLU X 358     -14.990   7.450 -25.673  1.00 66.50           O
ATOM   1595  OE2 GLU X 358     -13.307   8.199 -24.495  1.00 67.70           O
ATOM   1596  HN  GLU X 358     -13.898   6.138 -25.854  1.00 20.00           H
ATOM   1597  N   GLY X 359     -16.902   5.852 -24.851  1.00 70.65           N
ATOM   1598  CA  GLY X 359     -18.329   6.077 -24.854  1.00 69.09           C
ATOM   1599  C   GLY X 359     -18.745   6.406 -26.270  1.00 67.91           C
ATOM   1600  O   GLY X 359     -19.926   6.370 -26.606  1.00 68.77           O
ATOM   1601 1HA  GLY X 359     -18.842   5.188 -24.488  1.00 20.00           H
ATOM   1602 2HA  GLY X 359     -18.574   6.890 -24.171  1.00 20.00           H
ATOM   1603  HN  GLY X 359     -16.338   6.667 -24.715  1.00 20.00           H
ATOM   1604  N   ARG X 360     -17.759   6.730 -27.106  1.00 66.68           N
ATOM   1605  CA  ARG X 360     -18.024   7.074 -28.497  1.00 66.34           C
ATOM   1606  C   ARG X 360     -18.461   5.862 -29.303  1.00 64.13           C
ATOM   1607  O   ARG X 360     -19.295   5.966 -30.199  1.00 65.07           O
ATOM   1608  HA  ARG X 360     -18.825   7.812 -28.454  1.00 20.00           H
ATOM   1609  CB  ARG X 360     -16.785   7.697 -29.128  1.00 68.88           C
ATOM   1610 1HB  ARG X 360     -16.882   8.783 -29.133  1.00 20.00           H
ATOM   1611 2HB  ARG X 360     -15.907   7.458 -28.527  1.00 20.00           H
ATOM   1612  CG  ARG X 360     -16.514   7.246 -30.550  1.00 74.92           C
ATOM   1613 1HG  ARG X 360     -17.417   7.358 -31.149  1.00 20.00           H
ATOM   1614 2HG  ARG X 360     -15.753   7.884 -30.999  1.00 20.00           H
ATOM   1615  CD  ARG X 360     -16.055   5.795 -30.559  1.00 81.35           C
ATOM   1616 1HD  ARG X 360     -15.485   5.580 -29.655  1.00 20.00           H
ATOM   1617 2HD  ARG X 360     -16.920   5.131 -30.556  1.00 20.00           H
ATOM   1618  NE  ARG X 360     -15.227   5.467 -31.714  1.00 86.81           N
ATOM   1619  HE  ARG X 360     -15.152   6.145 -32.445  1.00 20.00           H
ATOM   1620  CZ  ARG X 360     -14.565   4.322 -31.856  1.00 89.14           C
ATOM   1621  NH1 ARG X 360     -13.827   4.109 -32.940  1.00 90.92           N
ATOM   1622 1HH1 ARG X 360     -13.769   4.810 -33.651  1.00 20.00           H
ATOM   1623 2HH1 ARG X 360     -13.330   3.248 -33.045  1.00 20.00           H
ATOM   1624  NH2 ARG X 360     -14.638   3.388 -30.915  1.00 89.29           N
ATOM   1625 1HH2 ARG X 360     -14.139   2.528 -31.024  1.00 20.00           H
ATOM   1626 2HH2 ARG X 360     -15.192   3.545 -30.097  1.00 20.00           H
ATOM   1627  HN  ARG X 360     -16.794   6.760 -26.847  1.00 20.00           H
ATOM   1628  N   ALA X 361     -17.893   4.706 -28.988  1.00 60.92           N
ATOM   1629  CA  ALA X 361     -18.253   3.499 -29.704  1.00 55.64           C
ATOM   1630  C   ALA X 361     -19.698   3.175 -29.367  1.00 54.08           C
ATOM   1631  O   ALA X 361     -20.369   2.472 -30.113  1.00 54.67           O
ATOM   1632  HA  ALA X 361     -18.161   3.706 -30.770  1.00 20.00           H
ATOM   1633  CB  ALA X 361     -17.353   2.357 -29.283  1.00 55.47           C
ATOM   1634 1HB  ALA X 361     -16.808   2.637 -28.382  1.00 20.00           H
ATOM   1635 2HB  ALA X 361     -17.958   1.473 -29.081  1.00 20.00           H
ATOM   1636 3HB  ALA X 361     -16.645   2.138 -30.083  1.00 20.00           H
ATOM   1637  HN  ALA X 361     -17.209   4.597 -28.267  1.00 20.00           H
ATOM   1638  N   LEU X 362     -20.166   3.712 -28.242  1.00 52.45           N
ATOM   1639  CA  LEU X 362     -21.531   3.505 -27.753  1.00 52.12           C
ATOM   1640  C   LEU X 362     -22.650   3.539 -28.782  1.00 51.60           C
ATOM   1641  O   LEU X 362     -22.783   4.505 -29.531  1.00 52.24           O
ATOM   1642  HA  LEU X 362     -21.577   2.503 -27.326  1.00 20.00           H
ATOM   1643  CB  LEU X 362     -21.866   4.520 -26.655  1.00 52.11           C
ATOM   1644 1HB  LEU X 362     -21.566   5.510 -26.999  1.00 20.00           H
ATOM   1645 2HB  LEU X 362     -22.948   4.542 -26.526  1.00 20.00           H
ATOM   1646  CG  LEU X 362     -21.256   4.329 -25.265  1.00 49.61           C
ATOM   1647  HG  LEU X 362     -20.174   4.428 -25.350  1.00 20.00           H
ATOM   1648  CD1 LEU X 362     -21.750   5.420 -24.339  1.00 49.79           C
ATOM   1649 1HD1 LEU X 362     -21.986   6.311 -24.921  1.00 20.00           H
ATOM   1650 2HD1 LEU X 362     -22.645   5.078 -23.819  1.00 20.00           H
ATOM   1651 3HD1 LEU X 362     -20.975   5.657 -23.610  1.00 20.00           H
ATOM   1652  CD2 LEU X 362     -21.646   2.980 -24.719  1.00 49.18           C
ATOM   1653 1HD2 LEU X 362     -22.683   2.769 -24.979  1.00 20.00           H
ATOM   1654 2HD2 LEU X 362     -21.001   2.214 -25.149  1.00 20.00           H
ATOM   1655 3HD2 LEU X 362     -21.536   2.981 -23.635  1.00 20.00           H
ATOM   1656  HN  LEU X 362     -19.629   4.300 -27.637  1.00 20.00           H
ATOM   1657  N   LYS X 363     -23.464   2.483 -28.784  1.00 50.60           N
ATOM   1658  CA  LYS X 363     -24.589   2.365 -29.705  1.00 48.53           C
ATOM   1659  C   LYS X 363     -25.887   2.913 -29.109  1.00 46.61           C
ATOM   1660  O   LYS X 363     -26.130   2.836 -27.899  1.00 43.45           O
ATOM   1661  HA  LYS X 363     -24.359   2.970 -30.582  1.00 20.00           H
ATOM   1662  CB  LYS X 363     -24.786   0.907 -30.130  1.00 49.38           C
ATOM   1663 1HB  LYS X 363     -24.686   0.254 -29.263  1.00 20.00           H
ATOM   1664 2HB  LYS X 363     -25.796   0.770 -30.517  1.00 20.00           H
ATOM   1665  CG  LYS X 363     -23.801   0.446 -31.191  1.00 55.48           C
ATOM   1666 1HG  LYS X 363     -23.427   1.308 -31.744  1.00 20.00           H
ATOM   1667 2HG  LYS X 363     -22.941  -0.024 -30.714  1.00 20.00           H
ATOM   1668  CD  LYS X 363     -24.439  -0.547 -32.174  1.00 61.76           C
ATOM   1669 1HD  LYS X 363     -25.402  -0.163 -32.511  1.00 20.00           H
ATOM   1670 2HD  LYS X 363     -23.809  -0.645 -33.058  1.00 20.00           H
ATOM   1671  CE  LYS X 363     -24.657  -1.948 -31.574  1.00 66.56           C
ATOM   1672 1HE  LYS X 363     -25.040  -1.859 -30.557  1.00 20.00           H
ATOM   1673 2HE  LYS X 363     -25.409  -2.485 -32.152  1.00 20.00           H
ATOM   1674  NZ  LYS X 363     -23.413  -2.793 -31.531  1.00 66.72           N
ATOM   1675 1HZ  LYS X 363     -23.636  -3.704 -31.146  1.00 20.00           H
ATOM   1676 2HZ  LYS X 363     -23.047  -2.903 -32.470  1.00 20.00           H
ATOM   1677 3HZ  LYS X 363     -22.717  -2.341 -30.948  1.00 20.00           H
ATOM   1678  HN  LYS X 363     -23.369   1.703 -28.166  1.00 20.00           H
ATOM   1679  N   LEU X 364     -26.710   3.468 -29.993  1.00 44.11           N
ATOM   1680  CA  LEU X 364     -28.006   4.064 -29.649  1.00 43.27           C
ATOM   1681  C   LEU X 364     -28.685   3.600 -28.366  1.00 41.67           C
ATOM   1682  O   LEU X 364     -28.778   4.341 -27.393  1.00 41.71           O
ATOM   1683  HA  LEU X 364     -27.845   5.132 -29.501  1.00 20.00           H
ATOM   1684  CB  LEU X 364     -28.984   3.872 -30.806  1.00 40.18           C
ATOM   1685 1HB  LEU X 364     -28.438   3.456 -31.652  1.00 20.00           H
ATOM   1686 2HB  LEU X 364     -29.726   3.130 -30.510  1.00 20.00           H
ATOM   1687  CG  LEU X 364     -29.720   5.123 -31.279  1.00 41.02           C
ATOM   1688  HG  LEU X 364     -29.114   5.606 -32.045  1.00 20.00           H
ATOM   1689  CD1 LEU X 364     -31.034   4.676 -31.904  1.00 39.58           C
ATOM   1690 1HD1 LEU X 364     -30.843   3.874 -32.617  1.00 20.00           H
ATOM   1691 2HD1 LEU X 364     -31.704   4.316 -31.123  1.00 20.00           H
ATOM   1692 3HD1 LEU X 364     -31.496   5.518 -32.420  1.00 20.00           H
ATOM   1693  CD2 LEU X 364     -29.981   6.073 -30.128  1.00 39.57           C
ATOM   1694 1HD2 LEU X 364     -30.112   5.502 -29.208  1.00 20.00           H
ATOM   1695 2HD2 LEU X 364     -29.135   6.751 -30.018  1.00 20.00           H
ATOM   1696 3HD2 LEU X 364     -30.884   6.649 -30.330  1.00 20.00           H
ATOM   1697  HN  LEU X 364     -26.520   3.529 -30.973  1.00 20.00           H
ATOM   1698  N   PRO X 365     -29.177   2.361 -28.354  1.00 41.72           N
ATOM   1699  CA  PRO X 365     -29.851   1.852 -27.156  1.00 42.33           C
ATOM   1700  C   PRO X 365     -29.146   2.221 -25.856  1.00 40.15           C
ATOM   1701  O   PRO X 365     -29.785   2.399 -24.818  1.00 40.24           O
ATOM   1702  HA  PRO X 365     -30.842   2.297 -27.064  1.00 20.00           H
ATOM   1703  CB  PRO X 365     -29.889   0.339 -27.402  1.00 41.38           C
ATOM   1704 1HB  PRO X 365     -29.828  -0.221 -26.469  1.00 20.00           H
ATOM   1705 2HB  PRO X 365     -30.813   0.036 -27.895  1.00 20.00           H
ATOM   1706  CG  PRO X 365     -28.692   0.110 -28.270  1.00 39.93           C
ATOM   1707 1HG  PRO X 365     -27.771   0.137 -27.687  1.00 20.00           H
ATOM   1708 2HG  PRO X 365     -28.735  -0.867 -28.752  1.00 20.00           H
ATOM   1709  CD  PRO X 365     -28.803   1.251 -29.245  1.00 40.33           C
ATOM   1710 1HD  PRO X 365     -27.861   1.427 -29.765  1.00 20.00           H
ATOM   1711 2HD  PRO X 365     -29.557   1.056 -30.007  1.00 20.00           H
ATOM   1712  N   ASN X 366     -27.827   2.351 -25.936  1.00 39.72           N
ATOM   1713  CA  ASN X 366     -27.004   2.696 -24.776  1.00 34.90           C
ATOM   1714  C   ASN X 366     -27.055   4.179 -24.502  1.00 30.78           C
ATOM   1715  O   ASN X 366     -27.143   4.591 -23.355  1.00 26.54           O
ATOM   1716  HA  ASN X 366     -27.417   2.118 -23.949  1.00 20.00           H
ATOM   1717  CB  ASN X 366     -25.562   2.271 -25.029  1.00 39.71           C
ATOM   1718 1HB  ASN X 366     -25.487   1.789 -26.004  1.00 20.00           H
ATOM   1719 2HB  ASN X 366     -24.920   3.151 -25.058  1.00 20.00           H
ATOM   1720  CG  ASN X 366     -25.051   1.328 -23.977  1.00 44.81           C
ATOM   1721  OD1 ASN X 366     -23.983   1.534 -23.406  1.00 50.75           O
ATOM   1722  ND2 ASN X 366     -25.810   0.278 -23.707  1.00 53.27           N
ATOM   1723 1HD2 ASN X 366     -26.673   0.147 -24.194  1.00 20.00           H
ATOM   1724 2HD2 ASN X 366     -25.520  -0.383 -23.015  1.00 20.00           H
ATOM   1725  HN  ASN X 366     -27.303   2.226 -26.778  1.00 20.00           H
ATOM   1726  N   LEU X 367     -26.993   4.967 -25.577  1.00 28.33           N
ATOM   1727  CA  LEU X 367     -27.030   6.422 -25.497  1.00 23.84           C
ATOM   1728  C   LEU X 367     -28.398   6.852 -25.000  1.00 25.25           C
ATOM   1729  O   LEU X 367     -28.523   7.777 -24.194  1.00 27.83           O
ATOM   1730  HA  LEU X 367     -26.282   6.728 -24.766  1.00 20.00           H
ATOM   1731  CB  LEU X 367     -26.765   7.018 -26.874  1.00 22.37           C
ATOM   1732 1HB  LEU X 367     -27.510   6.627 -27.567  1.00 20.00           H
ATOM   1733 2HB  LEU X 367     -26.917   8.096 -26.817  1.00 20.00           H
ATOM   1734  CG  LEU X 367     -25.355   6.734 -27.433  1.00 24.05           C
ATOM   1735  HG  LEU X 367     -25.155   5.667 -27.330  1.00 20.00           H
ATOM   1736  CD1 LEU X 367     -25.292   7.068 -28.919  1.00 16.02           C
ATOM   1737 1HD1 LEU X 367     -25.985   6.428 -29.465  1.00 20.00           H
ATOM   1738 2HD1 LEU X 367     -25.567   8.112 -29.069  1.00 20.00           H
ATOM   1739 3HD1 LEU X 367     -24.279   6.903 -29.286  1.00 20.00           H
ATOM   1740  CD2 LEU X 367     -24.330   7.541 -26.637  1.00 20.97           C
ATOM   1741 1HD2 LEU X 367     -24.842   8.315 -26.065  1.00 20.00           H
ATOM   1742 2HD2 LEU X 367     -23.796   6.879 -25.956  1.00 20.00           H
ATOM   1743 3HD2 LEU X 367     -23.621   8.005 -27.323  1.00 20.00           H
ATOM   1744  HN  LEU X 367     -26.917   4.628 -26.515  1.00 20.00           H
ATOM   1745  N   VAL X 368     -29.433   6.173 -25.476  1.00 24.02           N
ATOM   1746  CA  VAL X 368     -30.785   6.495 -25.069  1.00 26.46           C
ATOM   1747  C   VAL X 368     -30.890   6.244 -23.571  1.00 27.10           C
ATOM   1748  O   VAL X 368     -31.568   6.975 -22.857  1.00 25.18           O
ATOM   1749  HA  VAL X 368     -30.947   7.554 -25.273  1.00 20.00           H
ATOM   1750  CB  VAL X 368     -31.821   5.627 -25.814  1.00 25.99           C
ATOM   1751  HB  VAL X 368     -31.615   4.583 -25.579  1.00 20.00           H
ATOM   1752  CG1 VAL X 368     -33.228   5.954 -25.333  1.00 24.48           C
ATOM   1753 1HG1 VAL X 368     -33.316   5.709 -24.275  1.00 20.00           H
ATOM   1754 2HG1 VAL X 368     -33.424   7.016 -25.478  1.00 20.00           H
ATOM   1755 3HG1 VAL X 368     -33.951   5.371 -25.903  1.00 20.00           H
ATOM   1756  CG2 VAL X 368     -31.726   5.879 -27.300  1.00 27.36           C
ATOM   1757 1HG2 VAL X 368     -32.634   6.375 -27.643  1.00 20.00           H
ATOM   1758 2HG2 VAL X 368     -30.865   6.514 -27.507  1.00 20.00           H
ATOM   1759 3HG2 VAL X 368     -31.611   4.930 -27.823  1.00 20.00           H
ATOM   1760  HN  VAL X 368     -29.355   5.418 -26.127  1.00 20.00           H
ATOM   1761  N   ASP X 369     -30.195   5.216 -23.094  1.00 30.01           N
ATOM   1762  CA  ASP X 369     -30.221   4.880 -21.676  1.00 33.04           C
ATOM   1763  C   ASP X 369     -29.747   6.051 -20.821  1.00 33.26           C
ATOM   1764  O   ASP X 369     -30.457   6.514 -19.922  1.00 34.41           O
ATOM   1765  HA  ASP X 369     -31.258   4.621 -21.462  1.00 20.00           H
ATOM   1766  CB  ASP X 369     -29.333   3.678 -21.394  1.00 40.53           C
ATOM   1767 1HB  ASP X 369     -29.729   2.801 -21.905  1.00 20.00           H
ATOM   1768 2HB  ASP X 369     -28.335   3.856 -21.795  1.00 20.00           H
ATOM   1769  CG  ASP X 369     -29.220   3.374 -19.909  1.00 49.25           C
ATOM   1770  OD1 ASP X 369     -28.264   2.670 -19.511  1.00 51.17           O
ATOM   1771  OD2 ASP X 369     -30.097   3.840 -19.145  1.00 53.76           O
ATOM   1772  HN  ASP X 369     -29.623   4.619 -23.656  1.00 20.00           H
ATOM   1773  N   MET X 370     -28.537   6.524 -21.101  1.00 32.65           N
ATOM   1774  CA  MET X 370     -27.966   7.639 -20.362  1.00 31.04           C
ATOM   1775  C   MET X 370     -28.903   8.833 -20.405  1.00 30.07           C
ATOM   1776  O   MET X 370     -29.040   9.553 -19.423  1.00 32.30           O
ATOM   1777  HA  MET X 370     -27.855   7.285 -19.337  1.00 20.00           H
ATOM   1778  CB  MET X 370     -26.622   8.022 -20.957  1.00 34.24           C
ATOM   1779 1HB  MET X 370     -26.754   8.331 -21.994  1.00 20.00           H
ATOM   1780 2HB  MET X 370     -26.212   8.877 -20.419  1.00 20.00           H
ATOM   1781  CG  MET X 370     -25.613   6.890 -20.912  1.00 39.33           C
ATOM   1782 1HG  MET X 370     -25.429   6.597 -19.878  1.00 20.00           H
ATOM   1783 2HG  MET X 370     -26.012   6.015 -21.425  1.00 20.00           H
ATOM   1784  SD  MET X 370     -24.059   7.334 -21.665  1.00 49.33           S
ATOM   1785  CE  MET X 370     -24.345   6.714 -23.324  1.00 48.99           C
ATOM   1786 1HE  MET X 370     -24.746   5.702 -23.270  1.00 20.00           H
ATOM   1787 2HE  MET X 370     -25.058   7.361 -23.836  1.00 20.00           H
ATOM   1788 3HE  MET X 370     -23.405   6.703 -23.875  1.00 20.00           H
ATOM   1789  HN  MET X 370     -27.946   6.158 -21.820  1.00 20.00           H
ATOM   1790  N   ALA X 371     -29.556   9.042 -21.540  1.00 28.17           N
ATOM   1791  CA  ALA X 371     -30.487  10.162 -21.684  1.00 24.95           C
ATOM   1792  C   ALA X 371     -31.626  10.014 -20.675  1.00 24.37           C
ATOM   1793  O   ALA X 371     -32.015  10.980 -20.020  1.00 21.66           O
ATOM   1794  HA  ALA X 371     -29.939  11.079 -21.466  1.00 20.00           H
ATOM   1795  CB  ALA X 371     -31.047  10.187 -23.103  1.00 22.97           C
ATOM   1796 1HB  ALA X 371     -30.247   9.978 -23.813  1.00 20.00           H
ATOM   1797 2HB  ALA X 371     -31.826   9.430 -23.200  1.00 20.00           H
ATOM   1798 3HB  ALA X 371     -31.469  11.171 -23.310  1.00 20.00           H
ATOM   1799  HN  ALA X 371     -29.462   8.468 -22.353  1.00 20.00           H
ATOM   1800  N   ALA X 372     -32.148   8.798 -20.560  1.00 25.26           N
ATOM   1801  CA  ALA X 372     -33.241   8.508 -19.635  1.00 24.86           C
ATOM   1802  C   ALA X 372     -32.797   8.821 -18.213  1.00 26.39           C
ATOM   1803  O   ALA X 372     -33.602   9.257 -17.367  1.00 19.56           O
ATOM   1804  HA  ALA X 372     -34.077   9.157 -19.896  1.00 20.00           H
ATOM   1805  CB  ALA X 372     -33.628   7.055 -19.737  1.00 27.76           C
ATOM   1806 1HB  ALA X 372     -33.818   6.802 -20.780  1.00 20.00           H
ATOM   1807 2HB  ALA X 372     -32.817   6.435 -19.355  1.00 20.00           H
ATOM   1808 3HB  ALA X 372     -34.529   6.877 -19.150  1.00 20.00           H
ATOM   1809  HN  ALA X 372     -31.840   8.005 -21.086  1.00 20.00           H
ATOM   1810  N   GLN X 373     -31.512   8.574 -17.944  1.00 22.49           N
ATOM   1811  CA  GLN X 373     -30.967   8.843 -16.619  1.00 20.69           C
ATOM   1812  C   GLN X 373     -31.007  10.343 -16.357  1.00 23.18           C
ATOM   1813  O   GLN X 373     -31.455  10.772 -15.301  1.00 24.49           O
ATOM   1814  HA  GLN X 373     -31.623   8.319 -15.924  1.00 20.00           H
ATOM   1815  CB  GLN X 373     -29.528   8.343 -16.519  1.00 21.12           C
ATOM   1816 1HB  GLN X 373     -29.012   8.519 -17.463  1.00 20.00           H
ATOM   1817 2HB  GLN X 373     -28.995   8.908 -15.754  1.00 20.00           H
ATOM   1818  CG  GLN X 373     -29.406   6.870 -16.185  1.00 18.78           C
ATOM   1819 1HG  GLN X 373     -29.896   6.668 -15.233  1.00 20.00           H
ATOM   1820 2HG  GLN X 373     -29.922   6.278 -16.941  1.00 20.00           H
ATOM   1821  CD  GLN X 373     -27.976   6.400 -16.099  1.00 20.17           C
ATOM   1822  OE1 GLN X 373     -27.404   6.323 -15.007  1.00 19.23           O
ATOM   1823  NE2 GLN X 373     -27.394   6.058 -17.243  1.00 14.57           N
ATOM   1824 1HE2 GLN X 373     -27.904   6.120 -18.101  1.00 20.00           H
ATOM   1825 2HE2 GLN X 373     -26.447   5.739 -17.247  1.00 20.00           H
ATOM   1826  HN  GLN X 373     -30.863   8.202 -18.608  1.00 20.00           H
ATOM   1827  N   VAL X 374     -30.559  11.141 -17.327  1.00 19.40           N
ATOM   1828  CA  VAL X 374     -30.570  12.588 -17.141  1.00 21.73           C
ATOM   1829  C   VAL X 374     -32.002  13.137 -16.971  1.00 22.26           C
ATOM   1830  O   VAL X 374     -32.211  14.155 -16.292  1.00 24.97           O
ATOM   1831  HA  VAL X 374     -30.024  12.806 -16.223  1.00 20.00           H
ATOM   1832  CB  VAL X 374     -29.886  13.326 -18.315  1.00 20.19           C
ATOM   1833  HB  VAL X 374     -30.398  13.041 -19.234  1.00 20.00           H
ATOM   1834  CG1 VAL X 374     -30.024  14.838 -18.140  1.00 14.31           C
ATOM   1835 1HG1 VAL X 374     -31.059  15.131 -18.314  1.00 20.00           H
ATOM   1836 2HG1 VAL X 374     -29.734  15.114 -17.126  1.00 20.00           H
ATOM   1837 3HG1 VAL X 374     -29.377  15.347 -18.855  1.00 20.00           H
ATOM   1838  CG2 VAL X 374     -28.421  12.936 -18.370  1.00 18.70           C
ATOM   1839 1HG2 VAL X 374     -27.948  13.164 -17.415  1.00 20.00           H
ATOM   1840 2HG2 VAL X 374     -28.336  11.868 -18.571  1.00 20.00           H
ATOM   1841 3HG2 VAL X 374     -27.926  13.496 -19.163  1.00 20.00           H
ATOM   1842  HN  VAL X 374     -30.204  10.812 -18.202  1.00 20.00           H
ATOM   1843  N   ALA X 375     -32.981  12.465 -17.572  1.00 18.09           N
ATOM   1844  CA  ALA X 375     -34.358  12.913 -17.464  1.00 18.00           C
ATOM   1845  C   ALA X 375     -34.871  12.607 -16.067  1.00 17.57           C
ATOM   1846  O   ALA X 375     -35.630  13.388 -15.491  1.00 17.90           O
ATOM   1847  HA  ALA X 375     -34.369  13.992 -17.620  1.00 20.00           H
ATOM   1848  CB  ALA X 375     -35.225  12.226 -18.506  1.00 20.06           C
ATOM   1849 1HB  ALA X 375     -34.903  12.527 -19.503  1.00 20.00           H
ATOM   1850 2HB  ALA X 375     -35.128  11.145 -18.404  1.00 20.00           H
ATOM   1851 3HB  ALA X 375     -36.266  12.513 -18.359  1.00 20.00           H
ATOM   1852  HN  ALA X 375     -32.839  11.639 -18.117  1.00 20.00           H
ATOM   1853  N   ALA X 376     -34.462  11.470 -15.520  1.00 17.27           N
ATOM   1854  CA  ALA X 376     -34.887  11.070 -14.177  1.00 19.08           C
ATOM   1855  C   ALA X 376     -34.393  12.121 -13.189  1.00 20.40           C
ATOM   1856  O   ALA X 376     -35.159  12.597 -12.344  1.00 23.69           O
ATOM   1857  HA  ALA X 376     -35.977  11.045 -14.167  1.00 20.00           H
ATOM   1858  CB  ALA X 376     -34.314   9.708 -13.825  1.00 12.70           C
ATOM   1859 1HB  ALA X 376     -34.367   9.055 -14.697  1.00 20.00           H
ATOM   1860 2HB  ALA X 376     -33.274   9.820 -13.517  1.00 20.00           H
ATOM   1861 3HB  ALA X 376     -34.890   9.271 -13.009  1.00 20.00           H
ATOM   1862  HN  ALA X 376     -33.850  10.820 -15.972  1.00 20.00           H
ATOM   1863  N   GLY X 377     -33.116  12.472 -13.308  1.00 18.47           N
ATOM   1864  CA  GLY X 377     -32.523  13.472 -12.443  1.00 21.32           C
ATOM   1865  C   GLY X 377     -33.240  14.793 -12.578  1.00 22.36           C
ATOM   1866  O   GLY X 377     -33.529  15.464 -11.591  1.00 25.58           O
ATOM   1867 1HA  GLY X 377     -32.566  13.134 -11.408  1.00 20.00           H
ATOM   1868 2HA  GLY X 377     -31.470  13.597 -12.694  1.00 20.00           H
ATOM   1869  HN  GLY X 377     -32.490  12.083 -13.984  1.00 20.00           H
ATOM   1870  N   MET X 378     -33.540  15.166 -13.809  1.00 23.28           N
ATOM   1871  CA  MET X 378     -34.253  16.405 -14.057  1.00 25.95           C
ATOM   1872  C   MET X 378     -35.664  16.335 -13.467  1.00 23.22           C
ATOM   1873  O   MET X 378     -36.135  17.281 -12.850  1.00 21.52           O
ATOM   1874  HA  MET X 378     -33.675  17.181 -13.556  1.00 20.00           H
ATOM   1875  CB  MET X 378     -34.327  16.694 -15.567  1.00 24.64           C
ATOM   1876 1HB  MET X 378     -34.528  15.770 -16.108  1.00 20.00           H
ATOM   1877 2HB  MET X 378     -35.157  17.370 -15.771  1.00 20.00           H
ATOM   1878  CG  MET X 378     -33.064  17.308 -16.123  1.00 25.31           C
ATOM   1879 1HG  MET X 378     -32.288  16.547 -16.212  1.00 20.00           H
ATOM   1880 2HG  MET X 378     -33.248  17.694 -17.126  1.00 20.00           H
ATOM   1881  SD  MET X 378     -32.465  18.645 -15.075  1.00 27.40           S
ATOM   1882  CE  MET X 378     -33.731  19.916 -15.343  1.00 25.81           C
ATOM   1883 1HE  MET X 378     -33.912  20.029 -16.412  1.00 20.00           H
ATOM   1884 2HE  MET X 378     -34.655  19.619 -14.847  1.00 20.00           H
ATOM   1885 3HE  MET X 378     -33.387  20.864 -14.931  1.00 20.00           H
ATOM   1886  HN  MET X 378     -33.305  14.639 -14.626  1.00 20.00           H
ATOM   1887  N   ALA X 379     -36.330  15.203 -13.659  1.00 21.73           N
ATOM   1888  CA  ALA X 379     -37.675  15.025 -13.146  1.00 23.83           C
ATOM   1889  C   ALA X 379     -37.682  15.317 -11.643  1.00 23.80           C
ATOM   1890  O   ALA X 379     -38.611  15.952 -11.124  1.00 16.88           O
ATOM   1891  HA  ALA X 379     -38.321  15.743 -13.651  1.00 20.00           H
ATOM   1892  CB  ALA X 379     -38.163  13.609 -13.415  1.00 21.41           C
ATOM   1893 1HB  ALA X 379     -38.102  13.400 -14.483  1.00 20.00           H
ATOM   1894 2HB  ALA X 379     -37.540  12.900 -12.870  1.00 20.00           H
ATOM   1895 3HB  ALA X 379     -39.197  13.512 -13.085  1.00 20.00           H
ATOM   1896  HN  ALA X 379     -35.964  14.416 -14.156  1.00 20.00           H
ATOM   1897  N   TYR X 380     -36.635  14.867 -10.948  1.00 23.86           N
ATOM   1898  CA  TYR X 380     -36.525  15.083  -9.504  1.00 24.20           C
ATOM   1899  C   TYR X 380     -36.497  16.591  -9.225  1.00 24.30           C
ATOM   1900  O   TYR X 380     -37.328  17.126  -8.483  1.00 21.98           O
ATOM   1901  HA  TYR X 380     -37.396  14.632  -9.029  1.00 20.00           H
ATOM   1902  CB  TYR X 380     -35.252  14.421  -8.971  1.00 24.18           C
ATOM   1903 1HB  TYR X 380     -35.359  13.339  -9.045  1.00 20.00           H
ATOM   1904 2HB  TYR X 380     -34.414  14.702  -9.609  1.00 20.00           H
ATOM   1905  CG  TYR X 380     -34.941  14.797  -7.540  1.00 30.07           C
ATOM   1906  CD1 TYR X 380     -35.865  14.569  -6.527  1.00 31.71           C
ATOM   1907  HD1 TYR X 380     -36.802  14.057  -6.749  1.00 20.00           H
ATOM   1908  CD2 TYR X 380     -33.756  15.438  -7.212  1.00 32.81           C
ATOM   1909  HD2 TYR X 380     -33.017  15.615  -7.994  1.00 20.00           H
ATOM   1910  CE1 TYR X 380     -35.630  14.976  -5.232  1.00 32.00           C
ATOM   1911  HE1 TYR X 380     -36.364  14.792  -4.448  1.00 20.00           H
ATOM   1912  CE2 TYR X 380     -33.505  15.854  -5.914  1.00 35.23           C
ATOM   1913  HE2 TYR X 380     -32.567  16.358  -5.682  1.00 20.00           H
ATOM   1914  CZ  TYR X 380     -34.445  15.626  -4.931  1.00 37.94           C
ATOM   1915  OH  TYR X 380     -34.208  16.079  -3.656  1.00 43.41           O
ATOM   1916  HH  TYR X 380     -35.038  15.997  -3.104  1.00 20.00           H
ATOM   1917  HN  TYR X 380     -35.871  14.364 -11.351  1.00 20.00           H
ATOM   1918  N   ILE X 381     -35.533  17.269  -9.837  1.00 26.70           N
ATOM   1919  CA  ILE X 381     -35.364  18.706  -9.683  1.00 26.10           C
ATOM   1920  C   ILE X 381     -36.704  19.355  -9.978  1.00 28.59           C
ATOM   1921  O   ILE X 381     -37.069  20.365  -9.368  1.00 30.60           O
ATOM   1922  HA  ILE X 381     -35.094  18.894  -8.644  1.00 20.00           H
ATOM   1923  CB  ILE X 381     -34.301  19.223 -10.686  1.00 26.09           C
ATOM   1924  HB  ILE X 381     -34.548  18.837 -11.675  1.00 20.00           H
ATOM   1925  CG1 ILE X 381     -32.931  18.687 -10.312  1.00 23.63           C
ATOM   1926 1HG1 ILE X 381     -32.612  19.123  -9.365  1.00 20.00           H
ATOM   1927 2HG1 ILE X 381     -32.986  17.608 -10.164  1.00 20.00           H
ATOM   1928  CG2 ILE X 381     -34.295  20.748 -10.732  1.00 27.70           C
ATOM   1929 1HG2 ILE X 381     -35.316  21.118 -10.639  1.00 20.00           H
ATOM   1930 2HG2 ILE X 381     -33.693  21.134  -9.910  1.00 20.00           H
ATOM   1931 3HG2 ILE X 381     -33.872  21.081 -11.680  1.00 20.00           H
ATOM   1932  CD1 ILE X 381     -31.874  18.976 -11.354  1.00 27.46           C
ATOM   1933 1HD1 ILE X 381     -32.180  18.550 -12.309  1.00 20.00           H
ATOM   1934 2HD1 ILE X 381     -31.753  20.054 -11.459  1.00 20.00           H
ATOM   1935 3HD1 ILE X 381     -30.928  18.533 -11.044  1.00 20.00           H
ATOM   1936  HN  ILE X 381     -34.856  16.853 -10.444  1.00 20.00           H
ATOM   1937  N   GLU X 382     -37.422  18.779 -10.939  1.00 33.63           N
ATOM   1938  CA  GLU X 382     -38.726  19.280 -11.346  1.00 36.25           C
ATOM   1939  C   GLU X 382     -39.645  19.282 -10.117  1.00 37.16           C
ATOM   1940  O   GLU X 382     -40.147  20.325  -9.699  1.00 40.56           O
ATOM   1941  HA  GLU X 382     -38.549  20.297 -11.697  1.00 20.00           H
ATOM   1942  CB  GLU X 382     -39.290  18.376 -12.446  1.00 38.26           C
ATOM   1943 1HB  GLU X 382     -38.539  18.230 -13.222  1.00 20.00           H
ATOM   1944 2HB  GLU X 382     -39.645  17.443 -12.009  1.00 20.00           H
ATOM   1945  CG  GLU X 382     -40.508  18.929 -13.189  1.00 43.23           C
ATOM   1946 1HG  GLU X 382     -41.356  18.995 -12.507  1.00 20.00           H
ATOM   1947 2HG  GLU X 382     -40.298  19.941 -13.536  1.00 20.00           H
ATOM   1948  CD  GLU X 382     -40.903  18.067 -14.387  1.00 48.25           C
ATOM   1949  OE1 GLU X 382     -41.263  16.884 -14.193  1.00 51.37           O
ATOM   1950  OE2 GLU X 382     -40.847  18.581 -15.529  1.00 50.21           O
ATOM   1951  HN  GLU X 382     -37.128  17.971 -11.449  1.00 20.00           H
ATOM   1952  N   ARG X 383     -39.844  18.105  -9.537  1.00 33.96           N
ATOM   1953  CA  ARG X 383     -40.689  17.965  -8.365  1.00 34.05           C
ATOM   1954  C   ARG X 383     -40.225  18.862  -7.209  1.00 33.87           C
ATOM   1955  O   ARG X 383     -41.048  19.382  -6.450  1.00 35.74           O
ATOM   1956  HA  ARG X 383     -41.682  18.263  -8.700  1.00 20.00           H
ATOM   1957  CB  ARG X 383     -40.688  16.516  -7.886  1.00 35.26           C
ATOM   1958 1HB  ARG X 383     -39.672  16.213  -7.634  1.00 20.00           H
ATOM   1959 2HB  ARG X 383     -41.281  16.430  -6.976  1.00 20.00           H
ATOM   1960  CG  ARG X 383     -41.231  15.517  -8.886  1.00 40.78           C
ATOM   1961 1HG  ARG X 383     -42.250  15.789  -9.160  1.00 20.00           H
ATOM   1962 2HG  ARG X 383     -40.636  15.550  -9.799  1.00 20.00           H
ATOM   1963  CD  ARG X 383     -41.205  14.119  -8.298  1.00 45.02           C
ATOM   1964 1HD  ARG X 383     -41.884  14.061  -7.447  1.00 20.00           H
ATOM   1965 2HD  ARG X 383     -41.557  13.398  -9.036  1.00 20.00           H
ATOM   1966  NE  ARG X 383     -39.863  13.735  -7.862  1.00 52.17           N
ATOM   1967  HE  ARG X 383     -39.082  14.179  -8.301  1.00 20.00           H
ATOM   1968  CZ  ARG X 383     -39.613  12.832  -6.918  1.00 55.75           C
ATOM   1969  NH1 ARG X 383     -38.362  12.532  -6.592  1.00 57.84           N
ATOM   1970 1HH1 ARG X 383     -37.602  12.986  -7.057  1.00 20.00           H
ATOM   1971 2HH1 ARG X 383     -38.180  11.852  -5.882  1.00 20.00           H
ATOM   1972  NH2 ARG X 383     -40.621  12.236  -6.288  1.00 57.89           N
ATOM   1973 1HH2 ARG X 383     -40.435  11.557  -5.578  1.00 20.00           H
ATOM   1974 2HH2 ARG X 383     -41.565  12.467  -6.524  1.00 20.00           H
ATOM   1975  HN  ARG X 383     -39.437  17.249  -9.856  1.00 20.00           H
ATOM   1976  N   MET X 384     -38.911  19.034  -7.075  1.00 30.70           N
ATOM   1977  CA  MET X 384     -38.347  19.856  -6.013  1.00 27.79           C
ATOM   1978  C   MET X 384     -38.538  21.333  -6.244  1.00 30.58           C
ATOM   1979  O   MET X 384     -38.175  22.141  -5.394  1.00 35.28           O
ATOM   1980  HA  MET X 384     -38.879  19.569  -5.106  1.00 20.00           H
ATOM   1981  CB  MET X 384     -36.853  19.575  -5.872  1.00 26.09           C
ATOM   1982 1HB  MET X 384     -36.359  19.727  -6.831  1.00 20.00           H
ATOM   1983 2HB  MET X 384     -36.411  20.282  -5.170  1.00 20.00           H
ATOM   1984  CG  MET X 384     -36.526  18.171  -5.393  1.00 30.84           C
ATOM   1985 1HG  MET X 384     -36.918  17.437  -6.097  1.00 20.00           H
ATOM   1986 2HG  MET X 384     -35.445  18.032  -5.357  1.00 20.00           H
ATOM   1987  SD  MET X 384     -37.215  17.840  -3.755  1.00 36.07           S
ATOM   1988  CE  MET X 384     -38.931  17.369  -4.232  1.00 38.22           C
ATOM   1989 1HE  MET X 384     -39.631  18.113  -3.852  1.00 20.00           H
ATOM   1990 2HE  MET X 384     -39.006  17.322  -5.318  1.00 20.00           H
ATOM   1991 3HE  MET X 384     -39.171  16.394  -3.808  1.00 20.00           H
ATOM   1992  HN  MET X 384     -38.229  18.622  -7.679  1.00 20.00           H
ATOM   1993  N   ASN X 385     -39.118  21.692  -7.384  1.00 33.40           N
ATOM   1994  CA  ASN X 385     -39.347  23.088  -7.732  1.00 35.55           C
ATOM   1995  C   ASN X 385     -38.030  23.844  -7.887  1.00 36.76           C
ATOM   1996  O   ASN X 385     -37.889  24.971  -7.412  1.00 35.37           O
ATOM   1997  HA  ASN X 385     -39.907  23.062  -8.667  1.00 20.00           H
ATOM   1998  CB  ASN X 385     -40.213  23.798  -6.696  1.00 37.03           C
ATOM   1999 1HB  ASN X 385     -39.835  23.589  -5.695  1.00 20.00           H
ATOM   2000 2HB  ASN X 385     -40.150  24.876  -6.841  1.00 20.00           H
ATOM   2001  CG  ASN X 385     -41.655  23.376  -6.774  1.00 40.90           C
ATOM   2002  OD1 ASN X 385     -42.131  22.967  -7.837  1.00 42.08           O
ATOM   2003  ND2 ASN X 385     -42.369  23.479  -5.656  1.00 42.92           N
ATOM   2004 1HD2 ASN X 385     -41.942  23.823  -4.820  1.00 20.00           H
ATOM   2005 2HD2 ASN X 385     -43.333  23.212  -5.652  1.00 20.00           H
ATOM   2006  HN  ASN X 385     -39.436  21.045  -8.078  1.00 20.00           H
ATOM   2007  N   TYR X 386     -37.067  23.197  -8.537  1.00 37.36           N
ATOM   2008  CA  TYR X 386     -35.760  23.791  -8.775  1.00 37.83           C
ATOM   2009  C   TYR X 386     -35.542  23.964 -10.270  1.00 37.29           C
ATOM   2010  O   TYR X 386     -36.271  23.416 -11.092  1.00 38.75           O
ATOM   2011  HA  TYR X 386     -35.739  24.765  -8.285  1.00 20.00           H
ATOM   2012  CB  TYR X 386     -34.640  22.929  -8.186  1.00 35.95           C
ATOM   2013 1HB  TYR X 386     -34.864  21.880  -8.377  1.00 20.00           H
ATOM   2014 2HB  TYR X 386     -33.709  23.155  -8.706  1.00 20.00           H
ATOM   2015  CG  TYR X 386     -34.452  23.142  -6.701  1.00 38.22           C
ATOM   2016  CD1 TYR X 386     -35.446  22.779  -5.802  1.00 39.60           C
ATOM   2017  HD1 TYR X 386     -36.357  22.301  -6.161  1.00 20.00           H
ATOM   2018  CD2 TYR X 386     -33.308  23.742  -6.200  1.00 36.82           C
ATOM   2019  HD2 TYR X 386     -32.517  24.028  -6.893  1.00 20.00           H
ATOM   2020  CE1 TYR X 386     -35.306  23.012  -4.451  1.00 39.20           C
ATOM   2021  HE1 TYR X 386     -36.092  22.726  -3.752  1.00 20.00           H
ATOM   2022  CE2 TYR X 386     -33.159  23.977  -4.843  1.00 36.74           C
ATOM   2023  HE2 TYR X 386     -32.249  24.449  -4.472  1.00 20.00           H
ATOM   2024  CZ  TYR X 386     -34.165  23.611  -3.977  1.00 36.05           C
ATOM   2025  OH  TYR X 386     -34.055  23.847  -2.630  1.00 38.00           O
ATOM   2026  HH  TYR X 386     -33.154  24.229  -2.422  1.00 20.00           H
ATOM   2027  HN  TYR X 386     -37.164  22.272  -8.905  1.00 20.00           H
ATOM   2028  N   ILE X 387     -34.532  24.740 -10.617  1.00 38.28           N
ATOM   2029  CA  ILE X 387     -34.214  24.987 -12.006  1.00 37.83           C
ATOM   2030  C   ILE X 387     -32.696  24.856 -12.055  1.00 36.03           C
ATOM   2031  O   ILE X 387     -32.013  25.287 -11.126  1.00 37.90           O
ATOM   2032  HA  ILE X 387     -34.692  24.204 -12.595  1.00 20.00           H
ATOM   2033  CB  ILE X 387     -34.671  26.407 -12.409  1.00 41.39           C
ATOM   2034  HB  ILE X 387     -35.673  26.569 -12.011  1.00 20.00           H
ATOM   2035  CG1 ILE X 387     -34.758  26.534 -13.924  1.00 43.14           C
ATOM   2036 1HG1 ILE X 387     -33.787  26.312 -14.367  1.00 20.00           H
ATOM   2037 2HG1 ILE X 387     -35.462  25.799 -14.314  1.00 20.00           H
ATOM   2038  CG2 ILE X 387     -33.702  27.454 -11.875  1.00 42.69           C
ATOM   2039 1HG2 ILE X 387     -33.762  27.483 -10.787  1.00 20.00           H
ATOM   2040 2HG2 ILE X 387     -32.687  27.196 -12.176  1.00 20.00           H
ATOM   2041 3HG2 ILE X 387     -33.964  28.432 -12.280  1.00 20.00           H
ATOM   2042  CD1 ILE X 387     -35.194  27.914 -14.361  1.00 47.17           C
ATOM   2043 1HD1 ILE X 387     -36.034  28.241 -13.748  1.00 20.00           H
ATOM   2044 2HD1 ILE X 387     -34.365  28.612 -14.242  1.00 20.00           H
ATOM   2045 3HD1 ILE X 387     -35.497  27.885 -15.407  1.00 20.00           H
ATOM   2046  HN  ILE X 387     -33.930  25.200  -9.964  1.00 20.00           H
ATOM   2047  N   HIE X 388     -32.169  24.238 -13.106  1.00 20.00           N
ATOM   2048  CA  HIE X 388     -30.729  24.064 -13.229  1.00 20.00           C
ATOM   2049  C   HIE X 388     -30.130  25.250 -13.963  1.00 20.00           C
ATOM   2050  O   HIE X 388     -29.159  25.840 -13.502  1.00 20.00           O
ATOM   2051  HA  HIE X 388     -30.329  24.037 -12.215  1.00 20.00           H
ATOM   2052  CB  HIE X 388     -30.427  22.753 -13.968  1.00 20.00           C
ATOM   2053 1HB  HIE X 388     -31.111  21.982 -13.614  1.00 20.00           H
ATOM   2054 2HB  HIE X 388     -30.627  22.892 -15.030  1.00 20.00           H
ATOM   2055  CG  HIE X 388     -29.015  22.267 -13.797  1.00 20.00           C
ATOM   2056  ND1 HIE X 388     -27.966  22.727 -14.570  1.00 20.00           N
ATOM   2057  CD2 HIE X 388     -28.487  21.355 -12.942  1.00 20.00           C
ATOM   2058  HD2 HIE X 388     -29.018  20.785 -12.180  1.00 20.00           H
ATOM   2059  CE1 HIE X 388     -26.856  22.110 -14.198  1.00 20.00           C
ATOM   2060  HE1 HIE X 388     -25.865  22.260 -14.627  1.00 20.00           H
ATOM   2061  NE2 HIE X 388     -27.144  21.275 -13.214  1.00 20.00           N
ATOM   2062  HE2 HIE X 388     -26.493  20.680 -12.742  1.00 20.00           H
ATOM   2063  HN  HIE X 388     -32.706  23.862 -13.861  1.00 20.00           H
ATOM   2064  N   ARG X 389     -30.725  25.594 -15.102  1.00 31.13           N
ATOM   2065  CA  ARG X 389     -30.280  26.719 -15.936  1.00 32.62           C
ATOM   2066  C   ARG X 389     -28.982  26.539 -16.715  1.00 31.40           C
ATOM   2067  O   ARG X 389     -28.541  27.461 -17.397  1.00 35.49           O
ATOM   2068  HA  ARG X 389     -31.085  26.869 -16.655  1.00 20.00           H
ATOM   2069  CB  ARG X 389     -30.187  28.009 -15.113  1.00 31.30           C
ATOM   2070 1HB  ARG X 389     -29.585  27.833 -14.222  1.00 20.00           H
ATOM   2071 2HB  ARG X 389     -29.680  28.779 -15.694  1.00 20.00           H
ATOM   2072  CG  ARG X 389     -31.529  28.562 -14.671  1.00 36.45           C
ATOM   2073 1HG  ARG X 389     -32.296  28.287 -15.395  1.00 20.00           H
ATOM   2074 2HG  ARG X 389     -31.815  28.115 -13.719  1.00 20.00           H
ATOM   2075  CD  ARG X 389     -31.494  30.087 -14.525  1.00 44.71           C
ATOM   2076 1HD  ARG X 389     -31.378  30.552 -15.504  1.00 20.00           H
ATOM   2077 2HD  ARG X 389     -32.438  30.443 -14.113  1.00 20.00           H
ATOM   2078  NE  ARG X 389     -30.408  30.555 -13.660  1.00 47.99           N
ATOM   2079  HE  ARG X 389     -29.812  29.869 -13.243  1.00 20.00           H
ATOM   2080  CZ  ARG X 389     -30.161  31.835 -13.391  1.00 47.62           C
ATOM   2081  NH1 ARG X 389     -29.148  32.159 -12.597  1.00 44.49           N
ATOM   2082 1HH1 ARG X 389     -28.573  31.442 -12.203  1.00 20.00           H
ATOM   2083 2HH1 ARG X 389     -28.960  33.120 -12.393  1.00 20.00           H
ATOM   2084  NH2 ARG X 389     -30.926  32.794 -13.911  1.00 48.71           N
ATOM   2085 1HH2 ARG X 389     -30.734  33.754 -13.705  1.00 20.00           H
ATOM   2086 2HH2 ARG X 389     -31.692  32.554 -14.508  1.00 20.00           H
ATOM   2087  HN  ARG X 389     -31.519  25.120 -15.484  1.00 20.00           H
ATOM   2088  N   ASP X 390     -28.366  25.370 -16.630  1.00 32.94           N
ATOM   2089  CA  ASP X 390     -27.124  25.127 -17.354  1.00 32.17           C
ATOM   2090  C   ASP X 390     -27.044  23.632 -17.641  1.00 32.51           C
ATOM   2091  O   ASP X 390     -26.037  22.968 -17.375  1.00 33.18           O
ATOM   2092  HA  ASP X 390     -27.194  25.735 -18.256  1.00 20.00           H
ATOM   2093  CB  ASP X 390     -25.921  25.610 -16.525  1.00 39.66           C
ATOM   2094 1HB  ASP X 390     -26.183  26.528 -15.998  1.00 20.00           H
ATOM   2095 2HB  ASP X 390     -25.675  24.866 -15.767  1.00 20.00           H
ATOM   2096  CG  ASP X 390     -24.678  25.871 -17.378  1.00 44.08           C
ATOM   2097  OD1 ASP X 390     -24.804  26.482 -18.462  1.00 47.94           O
ATOM   2098  OD2 ASP X 390     -23.575  25.476 -16.953  1.00 46.16           O
ATOM   2099  HN  ASP X 390     -28.698  24.601 -16.083  1.00 20.00           H
ATOM   2100  N   LEU X 391     -28.129  23.100 -18.188  1.00 28.84           N
ATOM   2101  CA  LEU X 391     -28.190  21.692 -18.510  1.00 28.27           C
ATOM   2102  C   LEU X 391     -27.486  21.439 -19.838  1.00 29.78           C
ATOM   2103  O   LEU X 391     -27.737  22.127 -20.828  1.00 30.13           O
ATOM   2104  HA  LEU X 391     -27.652  21.155 -17.729  1.00 20.00           H
ATOM   2105  CB  LEU X 391     -29.648  21.252 -18.580  1.00 29.46           C
ATOM   2106 1HB  LEU X 391     -30.139  21.541 -17.651  1.00 20.00           H
ATOM   2107 2HB  LEU X 391     -30.135  21.804 -19.384  1.00 20.00           H
ATOM   2108  CG  LEU X 391     -29.936  19.767 -18.806  1.00 29.90           C
ATOM   2109  HG  LEU X 391     -29.486  19.472 -19.754  1.00 20.00           H
ATOM   2110  CD1 LEU X 391     -29.289  18.950 -17.717  1.00 29.12           C
ATOM   2111 1HD1 LEU X 391     -28.207  18.960 -17.849  1.00 20.00           H
ATOM   2112 2HD1 LEU X 391     -29.540  19.376 -16.745  1.00 20.00           H
ATOM   2113 3HD1 LEU X 391     -29.652  17.923 -17.769  1.00 20.00           H
ATOM   2114  CD2 LEU X 391     -31.436  19.549 -18.814  1.00 31.87           C
ATOM   2115 1HD2 LEU X 391     -31.856  19.875 -17.862  1.00 20.00           H
ATOM   2116 2HD2 LEU X 391     -31.883  20.125 -19.624  1.00 20.00           H
ATOM   2117 3HD2 LEU X 391     -31.648  18.490 -18.961  1.00 20.00           H
ATOM   2118  HN  LEU X 391     -28.955  23.618 -18.409  1.00 20.00           H
ATOM   2119  N   ARG X 392     -26.600  20.453 -19.868  1.00 28.88           N
ATOM   2120  CA  ARG X 392     -25.882  20.138 -21.090  1.00 27.26           C
ATOM   2121  C   ARG X 392     -24.819  19.068 -20.903  1.00 27.26           C
ATOM   2122  O   ARG X 392     -24.349  18.809 -19.785  1.00 24.89           O
ATOM   2123  HA  ARG X 392     -26.648  19.781 -21.779  1.00 20.00           H
ATOM   2124  CB  ARG X 392     -25.252  21.385 -21.661  1.00 28.85           C
ATOM   2125 1HB  ARG X 392     -24.641  21.125 -22.525  1.00 20.00           H
ATOM   2126 2HB  ARG X 392     -26.031  22.062 -22.013  1.00 20.00           H
ATOM   2127  CG  ARG X 392     -24.403  22.107 -20.679  1.00 35.41           C
ATOM   2128 1HG  ARG X 392     -25.034  22.588 -19.932  1.00 20.00           H
ATOM   2129 2HG  ARG X 392     -23.768  21.396 -20.150  1.00 20.00           H
ATOM   2130  CD  ARG X 392     -23.550  23.136 -21.353  1.00 43.60           C
ATOM   2131 1HD  ARG X 392     -22.912  22.660 -22.098  1.00 20.00           H
ATOM   2132 2HD  ARG X 392     -24.179  23.852 -21.882  1.00 20.00           H
ATOM   2133  NE  ARG X 392     -22.738  23.821 -20.367  1.00 54.44           N
ATOM   2134  HE  ARG X 392     -22.847  23.561 -19.408  1.00 20.00           H
ATOM   2135  CZ  ARG X 392     -21.858  24.771 -20.651  1.00 58.17           C
ATOM   2136  NH1 ARG X 392     -21.169  25.340 -19.669  1.00 58.93           N
ATOM   2137 1HH1 ARG X 392     -21.316  25.051 -18.723  1.00 20.00           H
ATOM   2138 2HH1 ARG X 392     -20.503  26.057 -19.875  1.00 20.00           H
ATOM   2139  NH2 ARG X 392     -21.669  25.144 -21.912  1.00 57.02           N
ATOM   2140 1HH2 ARG X 392     -21.005  25.860 -22.127  1.00 20.00           H
ATOM   2141 2HH2 ARG X 392     -22.190  24.708 -22.646  1.00 20.00           H
ATOM   2142  HN  ARG X 392     -26.374  19.880 -19.080  1.00 20.00           H
ATOM   2143  N   SER X 393     -24.434  18.452 -22.018  1.00 26.07           N
ATOM   2144  CA  SER X 393     -23.437  17.394 -22.036  1.00 26.64           C
ATOM   2145  C   SER X 393     -22.227  17.601 -21.118  1.00 28.38           C
ATOM   2146  O   SER X 393     -21.869  16.694 -20.360  1.00 27.45           O
ATOM   2147  HA  SER X 393     -23.961  16.498 -21.703  1.00 20.00           H
ATOM   2148  CB  SER X 393     -22.960  17.166 -23.464  1.00 24.55           C
ATOM   2149 1HB  SER X 393     -23.821  17.115 -24.130  1.00 20.00           H
ATOM   2150 2HB  SER X 393     -22.359  18.016 -23.786  1.00 20.00           H
ATOM   2151  OG  SER X 393     -22.214  15.977 -23.519  1.00 32.40           O
ATOM   2152  HG  SER X 393     -22.279  15.574 -24.432  1.00 20.00           H
ATOM   2153  HN  SER X 393     -24.794  18.663 -22.927  1.00 20.00           H
ATOM   2154  N   ALA X 394     -21.599  18.777 -21.190  1.00 27.26           N
ATOM   2155  CA  ALA X 394     -20.433  19.088 -20.368  1.00 27.61           C
ATOM   2156  C   ALA X 394     -20.716  19.085 -18.853  1.00 29.19           C
ATOM   2157  O   ALA X 394     -19.821  18.827 -18.047  1.00 24.46           O
ATOM   2158  HA  ALA X 394     -19.684  18.318 -20.550  1.00 20.00           H
ATOM   2159  CB  ALA X 394     -19.848  20.431 -20.789  1.00 28.66           C
ATOM   2160 1HB  ALA X 394     -19.951  20.550 -21.868  1.00 20.00           H
ATOM   2161 2HB  ALA X 394     -20.382  21.235 -20.282  1.00 20.00           H
ATOM   2162 3HB  ALA X 394     -18.793  20.468 -20.519  1.00 20.00           H
ATOM   2163  HN  ALA X 394     -21.873  19.521 -21.800  1.00 20.00           H
ATOM   2164  N   ASN X 395     -21.955  19.384 -18.468  1.00 27.82           N
ATOM   2165  CA  ASN X 395     -22.302  19.394 -17.055  1.00 27.01           C
ATOM   2166  C   ASN X 395     -22.862  18.041 -16.573  1.00 26.79           C
ATOM   2167  O   ASN X 395     -23.351  17.934 -15.456  1.00 26.60           O
ATOM   2168  HA  ASN X 395     -21.377  19.641 -16.535  1.00 20.00           H
ATOM   2169  CB  ASN X 395     -23.302  20.502 -16.746  1.00 29.24           C
ATOM   2170 1HB  ASN X 395     -24.091  20.505 -17.499  1.00 20.00           H
ATOM   2171 2HB  ASN X 395     -23.779  20.309 -15.785  1.00 20.00           H
ATOM   2172  CG  ASN X 395     -22.661  21.872 -16.705  1.00 30.99           C
ATOM   2173  OD1 ASN X 395     -21.588  22.042 -16.129  1.00 34.40           O
ATOM   2174  ND2 ASN X 395     -23.322  22.859 -17.301  1.00 28.82           N
ATOM   2175 1HD2 ASN X 395     -24.198  22.676 -17.747  1.00 20.00           H
ATOM   2176 2HD2 ASN X 395     -22.943  23.784 -17.304  1.00 20.00           H
ATOM   2177  HN  ASN X 395     -22.697  19.612 -19.099  1.00 20.00           H
ATOM   2178  N   ILE X 396     -22.821  17.022 -17.425  1.00 21.84           N
ATOM   2179  CA  ILE X 396     -23.314  15.707 -17.046  1.00 22.56           C
ATOM   2180  C   ILE X 396     -22.075  14.851 -16.802  1.00 24.74           C
ATOM   2181  O   ILE X 396     -21.284  14.623 -17.707  1.00 28.43           O
ATOM   2182  HA  ILE X 396     -23.875  15.823 -16.119  1.00 20.00           H
ATOM   2183  CB  ILE X 396     -24.129  15.010 -18.154  1.00 20.16           C
ATOM   2184  HB  ILE X 396     -23.551  15.047 -19.078  1.00 20.00           H
ATOM   2185  CG1 ILE X 396     -25.454  15.751 -18.417  1.00 23.96           C
ATOM   2186 1HG1 ILE X 396     -25.246  16.743 -18.818  1.00 20.00           H
ATOM   2187 2HG1 ILE X 396     -26.030  15.216 -19.172  1.00 20.00           H
ATOM   2188  CG2 ILE X 396     -24.380  13.571 -17.750  1.00  8.64           C
ATOM   2189 1HG2 ILE X 396     -23.476  12.985 -17.913  1.00 20.00           H
ATOM   2190 2HG2 ILE X 396     -24.653  13.532 -16.696  1.00 20.00           H
ATOM   2191 3HG2 ILE X 396     -25.192  13.161 -18.351  1.00 20.00           H
ATOM   2192  CD1 ILE X 396     -26.371  15.936 -17.186  1.00 19.54           C
ATOM   2193 1HD1 ILE X 396     -26.452  14.991 -16.648  1.00 20.00           H
ATOM   2194 2HD1 ILE X 396     -25.947  16.694 -16.527  1.00 20.00           H
ATOM   2195 3HD1 ILE X 396     -27.361  16.253 -17.515  1.00 20.00           H
ATOM   2196  HN  ILE X 396     -22.460  17.085 -18.356  1.00 20.00           H
ATOM   2197  N   LEU X 397     -21.898  14.370 -15.582  1.00 22.09           N
ATOM   2198  CA  LEU X 397     -20.729  13.552 -15.291  1.00 22.90           C
ATOM   2199  C   LEU X 397     -21.055  12.049 -15.366  1.00 26.47           C
ATOM   2200  O   LEU X 397     -22.132  11.611 -14.965  1.00 24.12           O
ATOM   2201  HA  LEU X 397     -19.984  13.763 -16.058  1.00 20.00           H
ATOM   2202  CB  LEU X 397     -20.139  13.962 -13.927  1.00 18.40           C
ATOM   2203 1HB  LEU X 397     -20.887  13.770 -13.157  1.00 20.00           H
ATOM   2204 2HB  LEU X 397     -19.288  13.316 -13.713  1.00 20.00           H
ATOM   2205  CG  LEU X 397     -19.711  15.437 -13.901  1.00 15.51           C
ATOM   2206  HG  LEU X 397     -20.529  16.037 -14.300  1.00 20.00           H
ATOM   2207  CD1 LEU X 397     -19.465  15.903 -12.487  1.00 13.70           C
ATOM   2208 1HD1 LEU X 397     -20.348  15.704 -11.880  1.00 20.00           H
ATOM   2209 2HD1 LEU X 397     -18.611  15.368 -12.072  1.00 20.00           H
ATOM   2210 3HD1 LEU X 397     -19.258  16.973 -12.488  1.00 20.00           H
ATOM   2211  CD2 LEU X 397     -18.493  15.629 -14.772  1.00 13.27           C
ATOM   2212 1HD2 LEU X 397     -17.874  14.732 -14.734  1.00 20.00           H
ATOM   2213 2HD2 LEU X 397     -18.807  15.811 -15.800  1.00 20.00           H
ATOM   2214 3HD2 LEU X 397     -17.919  16.482 -14.411  1.00 20.00           H
ATOM   2215  HN  LEU X 397     -22.526  14.531 -14.821  1.00 20.00           H
ATOM   2216  N   VAL X 398     -20.112  11.279 -15.908  1.00 27.03           N
ATOM   2217  CA  VAL X 398     -20.268   9.846 -16.061  1.00 27.91           C
ATOM   2218  C   VAL X 398     -19.415   9.046 -15.086  1.00 30.35           C
ATOM   2219  O   VAL X 398     -18.211   9.247 -14.987  1.00 29.11           O
ATOM   2220  HA  VAL X 398     -21.309   9.604 -15.847  1.00 20.00           H
ATOM   2221  CB  VAL X 398     -19.877   9.398 -17.471  1.00 30.31           C
ATOM   2222  HB  VAL X 398     -18.803   9.545 -17.584  1.00 20.00           H
ATOM   2223  CG1 VAL X 398     -20.181   7.917 -17.642  1.00 29.06           C
ATOM   2224 1HG1 VAL X 398     -19.712   7.354 -16.835  1.00 20.00           H
ATOM   2225 2HG1 VAL X 398     -21.260   7.762 -17.614  1.00 20.00           H
ATOM   2226 3HG1 VAL X 398     -19.789   7.574 -18.600  1.00 20.00           H
ATOM   2227  CG2 VAL X 398     -20.604  10.246 -18.515  1.00 29.70           C
ATOM   2228 1HG2 VAL X 398     -21.678  10.198 -18.338  1.00 20.00           H
ATOM   2229 2HG2 VAL X 398     -20.269  11.281 -18.440  1.00 20.00           H
ATOM   2230 3HG2 VAL X 398     -20.383   9.864 -19.512  1.00 20.00           H
ATOM   2231  HN  VAL X 398     -19.236  11.622 -16.247  1.00 20.00           H
ATOM   2232  N   GLY X 399     -20.044   8.127 -14.367  1.00 35.05           N
ATOM   2233  CA  GLY X 399     -19.314   7.307 -13.418  1.00 38.34           C
ATOM   2234  C   GLY X 399     -19.158   5.911 -13.975  1.00 41.25           C
ATOM   2235  O   GLY X 399     -19.302   5.701 -15.174  1.00 42.42           O
ATOM   2236 1HA  GLY X 399     -18.338   7.751 -13.223  1.00 20.00           H
ATOM   2237 2HA  GLY X 399     -19.848   7.281 -12.468  1.00 20.00           H
ATOM   2238  HN  GLY X 399     -21.025   7.944 -14.428  1.00 20.00           H
ATOM   2239  N   ASN X 400     -18.872   4.945 -13.114  1.00 46.97           N
ATOM   2240  CA  ASN X 400     -18.706   3.571 -13.574  1.00 51.00           C
ATOM   2241  C   ASN X 400     -20.022   2.894 -13.950  1.00 51.43           C
ATOM   2242  O   ASN X 400     -21.066   3.128 -13.325  1.00 51.14           O
ATOM   2243  HA  ASN X 400     -18.047   3.636 -14.440  1.00 20.00           H
ATOM   2244  CB  ASN X 400     -17.982   2.729 -12.520  1.00 51.17           C
ATOM   2245 1HB  ASN X 400     -17.960   3.267 -11.572  1.00 20.00           H
ATOM   2246 2HB  ASN X 400     -18.532   1.803 -12.348  1.00 20.00           H
ATOM   2247  CG  ASN X 400     -16.559   2.390 -12.929  1.00 54.22           C
ATOM   2248  OD1 ASN X 400     -16.320   1.868 -14.020  1.00 56.26           O
ATOM   2249  ND2 ASN X 400     -15.609   2.678 -12.052  1.00 55.26           N
ATOM   2250 1HD2 ASN X 400     -15.848   3.096 -11.176  1.00 20.00           H
ATOM   2251 2HD2 ASN X 400     -14.653   2.477 -12.266  1.00 20.00           H
ATOM   2252  HN  ASN X 400     -18.756   5.088 -12.131  1.00 20.00           H
ATOM   2253  N   GLY X 401     -19.957   2.054 -14.980  1.00 49.28           N
ATOM   2254  CA  GLY X 401     -21.135   1.343 -15.431  1.00 48.25           C
ATOM   2255  C   GLY X 401     -22.117   2.252 -16.133  1.00 47.63           C
ATOM   2256  O   GLY X 401     -23.326   2.133 -15.955  1.00 48.98           O
ATOM   2257 1HA  GLY X 401     -20.843   0.542 -16.110  1.00 20.00           H
ATOM   2258 2HA  GLY X 401     -21.629   0.874 -14.580  1.00 20.00           H
ATOM   2259  HN  GLY X 401     -19.121   1.863 -15.494  1.00 20.00           H
ATOM   2260  N   LEU X 402     -21.595   3.170 -16.935  1.00 46.45           N
ATOM   2261  CA  LEU X 402     -22.440   4.100 -17.666  1.00 44.89           C
ATOM   2262  C   LEU X 402     -23.454   4.858 -16.803  1.00 41.55           C
ATOM   2263  O   LEU X 402     -24.613   5.020 -17.190  1.00 39.93           O
ATOM   2264  HA  LEU X 402     -21.790   4.859 -18.101  1.00 20.00           H
ATOM   2265  CB  LEU X 402     -23.177   3.365 -18.790  1.00 46.33           C
ATOM   2266 1HB  LEU X 402     -23.770   2.565 -18.346  1.00 20.00           H
ATOM   2267 2HB  LEU X 402     -23.876   4.060 -19.254  1.00 20.00           H
ATOM   2268  CG  LEU X 402     -22.279   2.771 -19.874  1.00 49.33           C
ATOM   2269  HG  LEU X 402     -21.744   1.923 -19.447  1.00 20.00           H
ATOM   2270  CD1 LEU X 402     -23.146   2.259 -21.009  1.00 46.25           C
ATOM   2271 1HD1 LEU X 402     -23.937   1.626 -20.605  1.00 20.00           H
ATOM   2272 2HD1 LEU X 402     -23.590   3.103 -21.536  1.00 20.00           H
ATOM   2273 3HD1 LEU X 402     -22.534   1.680 -21.700  1.00 20.00           H
ATOM   2274  CD2 LEU X 402     -21.307   3.825 -20.383  1.00 51.33           C
ATOM   2275 1HD2 LEU X 402     -21.838   4.764 -20.538  1.00 20.00           H
ATOM   2276 2HD2 LEU X 402     -20.514   3.973 -19.650  1.00 20.00           H
ATOM   2277 3HD2 LEU X 402     -20.872   3.493 -21.326  1.00 20.00           H
ATOM   2278  HN  LEU X 402     -20.614   3.285 -17.090  1.00 20.00           H
ATOM   2279  N   ILE X 403     -23.030   5.313 -15.634  1.00 37.81           N
ATOM   2280  CA  ILE X 403     -23.937   6.052 -14.773  1.00 36.78           C
ATOM   2281  C   ILE X 403     -23.766   7.521 -15.148  1.00 35.17           C
ATOM   2282  O   ILE X 403     -22.656   7.972 -15.421  1.00 33.80           O
ATOM   2283  HA  ILE X 403     -24.950   5.724 -15.007  1.00 20.00           H
ATOM   2284  CB  ILE X 403     -23.596   5.855 -13.285  1.00 36.03           C
ATOM   2285  HB  ILE X 403     -22.543   6.095 -13.141  1.00 20.00           H
ATOM   2286  CG1 ILE X 403     -23.799   4.391 -12.907  1.00 38.61           C
ATOM   2287 1HG1 ILE X 403     -23.093   3.769 -13.457  1.00 20.00           H
ATOM   2288 2HG1 ILE X 403     -23.587   4.253 -11.847  1.00 20.00           H
ATOM   2289  CG2 ILE X 403     -24.489   6.716 -12.421  1.00 36.64           C
ATOM   2290 1HG2 ILE X 403     -24.099   7.733 -12.396  1.00 20.00           H
ATOM   2291 2HG2 ILE X 403     -25.497   6.724 -12.835  1.00 20.00           H
ATOM   2292 3HG2 ILE X 403     -24.515   6.312 -11.409  1.00 20.00           H
ATOM   2293  CD1 ILE X 403     -25.196   3.892 -13.185  1.00 39.63           C
ATOM   2294 1HD1 ILE X 403     -25.921   4.610 -12.802  1.00 20.00           H
ATOM   2295 2HD1 ILE X 403     -25.333   3.776 -14.260  1.00 20.00           H
ATOM   2296 3HD1 ILE X 403     -25.343   2.930 -12.694  1.00 20.00           H
ATOM   2297  HN  ILE X 403     -22.101   5.182 -15.287  1.00 20.00           H
ATOM   2298  N   CYS X 404     -24.868   8.253 -15.194  1.00 32.91           N
ATOM   2299  CA  CYS X 404     -24.829   9.660 -15.546  1.00 33.24           C
ATOM   2300  C   CYS X 404     -25.481  10.488 -14.461  1.00 33.11           C
ATOM   2301  O   CYS X 404     -26.546  10.132 -13.950  1.00 35.90           O
ATOM   2302  HA  CYS X 404     -23.777   9.930 -15.639  1.00 20.00           H
ATOM   2303  CB  CYS X 404     -25.563   9.905 -16.869  1.00 32.11           C
ATOM   2304 1HB  CYS X 404     -26.564   9.476 -16.824  1.00 20.00           H
ATOM   2305 2HB  CYS X 404     -25.683  10.976 -17.035  1.00 20.00           H
ATOM   2306  SG  CYS X 404     -24.724   9.215 -18.270  1.00 33.80           S
ATOM   2307  HG  CYS X 404     -24.847   7.945 -17.894  1.00 20.00           H
ATOM   2308  HN  CYS X 404     -25.782   7.900 -14.995  1.00 20.00           H
ATOM   2309  N   LYS X 405     -24.841  11.595 -14.113  1.00 30.57           N
ATOM   2310  CA  LYS X 405     -25.363  12.470 -13.090  1.00 29.54           C
ATOM   2311  C   LYS X 405     -25.254  13.935 -13.481  1.00 30.00           C
ATOM   2312  O   LYS X 405     -24.354  14.329 -14.228  1.00 30.31           O
ATOM   2313  HA  LYS X 405     -26.423  12.245 -12.977  1.00 20.00           H
ATOM   2314  CB  LYS X 405     -24.620  12.235 -11.783  1.00 29.92           C
ATOM   2315 1HB  LYS X 405     -23.579  12.538 -11.892  1.00 20.00           H
ATOM   2316 2HB  LYS X 405     -25.051  12.857 -10.998  1.00 20.00           H
ATOM   2317  CG  LYS X 405     -24.663  10.801 -11.343  1.00 32.63           C
ATOM   2318 1HG  LYS X 405     -25.672  10.408 -11.469  1.00 20.00           H
ATOM   2319 2HG  LYS X 405     -24.007  10.203 -11.975  1.00 20.00           H
ATOM   2320  CD  LYS X 405     -24.245  10.634  -9.900  1.00 36.13           C
ATOM   2321 1HD  LYS X 405     -23.249  11.053  -9.755  1.00 20.00           H
ATOM   2322 2HD  LYS X 405     -24.923  11.192  -9.254  1.00 20.00           H
ATOM   2323  CE  LYS X 405     -24.257   9.158  -9.530  1.00 34.78           C
ATOM   2324 1HE  LYS X 405     -25.124   8.672  -9.978  1.00 20.00           H
ATOM   2325 2HE  LYS X 405     -23.372   8.668  -9.935  1.00 20.00           H
ATOM   2326  NZ  LYS X 405     -24.293   8.922  -8.064  1.00 34.22           N
ATOM   2327 1HZ  LYS X 405     -24.227   7.927  -7.880  1.00 20.00           H
ATOM   2328 2HZ  LYS X 405     -23.513   9.399  -7.626  1.00 20.00           H
ATOM   2329 3HZ  LYS X 405     -25.163   9.279  -7.685  1.00 20.00           H
ATOM   2330  HN  LYS X 405     -23.978  11.894 -14.521  1.00 20.00           H
ATOM   2331  N   ILE X 406     -26.194  14.734 -12.978  1.00 29.29           N
ATOM   2332  CA  ILE X 406     -26.217  16.153 -13.255  1.00 28.22           C
ATOM   2333  C   ILE X 406     -25.347  16.789 -12.193  1.00 29.95           C
ATOM   2334  O   ILE X 406     -25.436  16.434 -11.026  1.00 28.19           O
ATOM   2335  HA  ILE X 406     -25.774  16.301 -14.240  1.00 20.00           H
ATOM   2336  CB  ILE X 406     -27.625  16.716 -13.137  1.00 30.05           C
ATOM   2337  HB  ILE X 406     -28.024  16.437 -12.162  1.00 20.00           H
ATOM   2338  CG1 ILE X 406     -28.518  16.083 -14.211  1.00 30.93           C
ATOM   2339 1HG1 ILE X 406     -28.182  16.396 -15.199  1.00 20.00           H
ATOM   2340 2HG1 ILE X 406     -28.426  14.998 -14.172  1.00 20.00           H
ATOM   2341  CG2 ILE X 406     -27.586  18.243 -13.230  1.00 28.99           C
ATOM   2342 1HG2 ILE X 406     -27.106  18.649 -12.339  1.00 20.00           H
ATOM   2343 2HG2 ILE X 406     -27.021  18.539 -14.114  1.00 20.00           H
ATOM   2344 3HG2 ILE X 406     -28.603  18.629 -13.303  1.00 20.00           H
ATOM   2345  CD1 ILE X 406     -29.989  16.443 -14.070  1.00 33.01           C
ATOM   2346 1HD1 ILE X 406     -30.296  16.319 -13.031  1.00 20.00           H
ATOM   2347 2HD1 ILE X 406     -30.140  17.479 -14.372  1.00 20.00           H
ATOM   2348 3HD1 ILE X 406     -30.586  15.789 -14.706  1.00 20.00           H
ATOM   2349  HN  ILE X 406     -26.936  14.420 -12.386  1.00 20.00           H
ATOM   2350  N   ALA X 407     -24.498  17.722 -12.607  1.00 32.38           N
ATOM   2351  CA  ALA X 407     -23.603  18.412 -11.686  1.00 32.10           C
ATOM   2352  C   ALA X 407     -23.541  19.897 -11.994  1.00 31.09           C
ATOM   2353  O   ALA X 407     -24.101  20.362 -12.995  1.00 30.94           O
ATOM   2354  HA  ALA X 407     -24.004  18.290 -10.680  1.00 20.00           H
ATOM   2355  CB  ALA X 407     -22.199  17.810 -11.761  1.00 31.38           C
ATOM   2356 1HB  ALA X 407     -22.270  16.754 -12.023  1.00 20.00           H
ATOM   2357 2HB  ALA X 407     -21.619  18.335 -12.520  1.00 20.00           H
ATOM   2358 3HB  ALA X 407     -21.708  17.912 -10.793  1.00 20.00           H
ATOM   2359  HN  ALA X 407     -24.410  18.015 -13.559  1.00 20.00           H
ATOM   2360  N   ASP X 408     -22.859  20.625 -11.116  1.00 30.26           N
ATOM   2361  CA  ASP X 408     -22.683  22.068 -11.238  1.00 33.68           C
ATOM   2362  C   ASP X 408     -23.990  22.822 -11.005  1.00 32.25           C
ATOM   2363  O   ASP X 408     -24.674  23.200 -11.958  1.00 36.31           O
ATOM   2364  HA  ASP X 408     -21.936  22.330 -10.489  1.00 20.00           H
ATOM   2365  CB  ASP X 408     -22.139  22.444 -12.624  1.00 35.75           C
ATOM   2366 1HB  ASP X 408     -21.335  21.761 -12.901  1.00 20.00           H
ATOM   2367 2HB  ASP X 408     -22.925  22.330 -13.370  1.00 20.00           H
ATOM   2368  CG  ASP X 408     -21.617  23.864 -12.672  1.00 41.95           C
ATOM   2369  OD1 ASP X 408     -22.187  24.721 -11.967  1.00 45.77           O
ATOM   2370  OD2 ASP X 408     -20.650  24.124 -13.412  1.00 46.01           O
ATOM   2371  HN  ASP X 408     -22.413  20.249 -10.304  1.00 20.00           H
ATOM   2372  N   PHE X 409     -24.333  23.059  -9.744  1.00 28.95           N
ATOM   2373  CA  PHE X 409     -25.571  23.774  -9.454  1.00 28.50           C
ATOM   2374  C   PHE X 409     -25.307  25.238  -9.169  1.00 29.92           C
ATOM   2375  O   PHE X 409     -26.035  25.881  -8.426  1.00 30.70           O
ATOM   2376  HA  PHE X 409     -26.208  23.689 -10.335  1.00 20.00           H
ATOM   2377  CB  PHE X 409     -26.296  23.106  -8.280  1.00 24.92           C
ATOM   2378 1HB  PHE X 409     -25.583  22.939  -7.473  1.00 20.00           H
ATOM   2379 2HB  PHE X 409     -27.055  23.789  -7.899  1.00 20.00           H
ATOM   2380  CG  PHE X 409     -26.943  21.805  -8.640  1.00 23.08           C
ATOM   2381  CD1 PHE X 409     -28.266  21.769  -9.025  1.00 23.37           C
ATOM   2382  HD1 PHE X 409     -28.863  22.681  -9.010  1.00 20.00           H
ATOM   2383  CD2 PHE X 409     -26.204  20.624  -8.659  1.00 25.15           C
ATOM   2384  HD2 PHE X 409     -25.159  20.653  -8.351  1.00 20.00           H
ATOM   2385  CE1 PHE X 409     -28.853  20.571  -9.436  1.00 24.64           C
ATOM   2386  HE1 PHE X 409     -29.900  20.553  -9.739  1.00 20.00           H
ATOM   2387  CE2 PHE X 409     -26.771  19.431  -9.068  1.00 21.08           C
ATOM   2388  HE2 PHE X 409     -26.178  18.517  -9.085  1.00 20.00           H
ATOM   2389  CZ  PHE X 409     -28.098  19.402  -9.457  1.00 22.79           C
ATOM   2390  HZ  PHE X 409     -28.552  18.465  -9.780  1.00 20.00           H
ATOM   2391  HN  PHE X 409     -23.790  22.775  -8.954  1.00 20.00           H
ATOM   2392  N   GLY X 410     -24.261  25.766  -9.790  1.00 33.04           N
ATOM   2393  CA  GLY X 410     -23.903  27.163  -9.603  1.00 34.34           C
ATOM   2394  C   GLY X 410     -25.024  28.141  -9.938  1.00 37.50           C
ATOM   2395  O   GLY X 410     -25.190  29.155  -9.250  1.00 37.53           O
ATOM   2396 1HA  GLY X 410     -23.606  27.331  -8.568  1.00 20.00           H
ATOM   2397 2HA  GLY X 410     -23.042  27.408 -10.225  1.00 20.00           H
ATOM   2398  HN  GLY X 410     -23.664  25.258 -10.411  1.00 20.00           H
ATOM   2399  N   LEU X 411     -25.798  27.847 -10.981  1.00 34.65           N
ATOM   2400  CA  LEU X 411     -26.886  28.725 -11.380  1.00 35.70           C
ATOM   2401  C   LEU X 411     -28.268  28.180 -11.026  1.00 36.01           C
ATOM   2402  O   LEU X 411     -29.286  28.766 -11.393  1.00 36.86           O
ATOM   2403  HA  LEU X 411     -26.770  29.659 -10.830  1.00 20.00           H
ATOM   2404  CB  LEU X 411     -26.844  28.995 -12.886  1.00 40.49           C
ATOM   2405 1HB  LEU X 411     -27.153  28.088 -13.406  1.00 20.00           H
ATOM   2406 2HB  LEU X 411     -27.582  29.763 -13.118  1.00 20.00           H
ATOM   2407  CG  LEU X 411     -25.551  29.446 -13.583  1.00 43.57           C
ATOM   2408  HG  LEU X 411     -24.839  28.622 -13.548  1.00 20.00           H
ATOM   2409  CD1 LEU X 411     -25.886  29.740 -15.041  1.00 43.95           C
ATOM   2410 1HD1 LEU X 411     -26.854  29.303 -15.287  1.00 20.00           H
ATOM   2411 2HD1 LEU X 411     -25.924  30.818 -15.195  1.00 20.00           H
ATOM   2412 3HD1 LEU X 411     -25.119  29.308 -15.684  1.00 20.00           H
ATOM   2413  CD2 LEU X 411     -24.953  30.681 -12.918  1.00 41.26           C
ATOM   2414 1HD2 LEU X 411     -25.704  31.470 -12.875  1.00 20.00           H
ATOM   2415 2HD2 LEU X 411     -24.631  30.430 -11.907  1.00 20.00           H
ATOM   2416 3HD2 LEU X 411     -24.096  31.026 -13.497  1.00 20.00           H
ATOM   2417  HN  LEU X 411     -25.689  27.028 -11.545  1.00 20.00           H
ATOM   2418  N   ALA X 412     -28.314  27.059 -10.319  1.00 38.20           N
ATOM   2419  CA  ALA X 412     -29.596  26.470  -9.934  1.00 41.24           C
ATOM   2420  C   ALA X 412     -30.341  27.386  -8.960  1.00 42.60           C
ATOM   2421  O   ALA X 412     -29.736  27.980  -8.068  1.00 42.91           O
ATOM   2422  HA  ALA X 412     -30.198  26.366 -10.837  1.00 20.00           H
ATOM   2423  CB  ALA X 412     -29.378  25.099  -9.302  1.00 41.87           C
ATOM   2424 1HB  ALA X 412     -28.818  24.466  -9.991  1.00 20.00           H
ATOM   2425 2HB  ALA X 412     -28.817  25.212  -8.374  1.00 20.00           H
ATOM   2426 3HB  ALA X 412     -30.343  24.639  -9.090  1.00 20.00           H
ATOM   2427  HN  ALA X 412     -27.505  26.558 -10.012  1.00 20.00           H
ATOM   2428  N   ARG X 413     -31.651  27.496  -9.137  1.00 45.26           N
ATOM   2429  CA  ARG X 413     -32.462  28.342  -8.274  1.00 51.29           C
ATOM   2430  C   ARG X 413     -33.771  27.663  -7.901  1.00 53.05           C
ATOM   2431  O   ARG X 413     -34.300  26.851  -8.668  1.00 55.30           O
ATOM   2432  HA  ARG X 413     -31.849  28.505  -7.388  1.00 20.00           H
ATOM   2433  CB  ARG X 413     -32.795  29.663  -8.978  1.00 56.11           C
ATOM   2434 1HB  ARG X 413     -33.314  29.459  -9.915  1.00 20.00           H
ATOM   2435 2HB  ARG X 413     -33.474  30.248  -8.358  1.00 20.00           H
ATOM   2436  CG  ARG X 413     -31.608  30.560  -9.310  1.00 65.52           C
ATOM   2437 1HG  ARG X 413     -30.891  30.010  -9.919  1.00 20.00           H
ATOM   2438 2HG  ARG X 413     -31.945  31.410  -9.904  1.00 20.00           H
ATOM   2439  CD  ARG X 413     -30.912  31.071  -8.051  1.00 70.29           C
ATOM   2440 1HD  ARG X 413     -31.651  31.285  -7.279  1.00 20.00           H
ATOM   2441 2HD  ARG X 413     -30.250  30.302  -7.654  1.00 20.00           H
ATOM   2442  NE  ARG X 413     -30.126  32.281  -8.289  1.00 74.39           N
ATOM   2443  HE  ARG X 413     -30.352  33.098  -7.759  1.00 20.00           H
ATOM   2444  CZ  ARG X 413     -29.126  32.379  -9.163  1.00 75.64           C
ATOM   2445  NH1 ARG X 413     -28.474  33.530  -9.299  1.00 76.22           N
ATOM   2446 1HH1 ARG X 413     -28.735  34.321  -8.745  1.00 20.00           H
ATOM   2447 2HH1 ARG X 413     -27.723  33.605  -9.955  1.00 20.00           H
ATOM   2448  NH2 ARG X 413     -28.780  31.332  -9.904  1.00 75.10           N
ATOM   2449 1HH2 ARG X 413     -28.029  31.410 -10.559  1.00 20.00           H
ATOM   2450 2HH2 ARG X 413     -29.271  30.466  -9.807  1.00 20.00           H
ATOM   2451  HN  ARG X 413     -32.160  27.020  -9.854  1.00 20.00           H
ATOM   2452  N   LEU X 414     -34.293  27.987  -6.723  1.00 52.43           N
ATOM   2453  CA  LEU X 414     -35.546  27.402  -6.282  1.00 54.41           C
ATOM   2454  C   LEU X 414     -36.577  28.264  -6.991  1.00 56.28           C
ATOM   2455  O   LEU X 414     -36.579  29.475  -6.832  1.00 56.38           O
ATOM   2456  HA  LEU X 414     -35.571  26.373  -6.642  1.00 20.00           H
ATOM   2457  CB  LEU X 414     -35.704  27.538  -4.770  1.00 55.44           C
ATOM   2458 1HB  LEU X 414     -34.891  26.994  -4.289  1.00 20.00           H
ATOM   2459 2HB  LEU X 414     -35.584  28.589  -4.505  1.00 20.00           H
ATOM   2460  CG  LEU X 414     -37.034  27.039  -4.187  1.00 55.02           C
ATOM   2461  HG  LEU X 414     -37.839  27.365  -4.845  1.00 20.00           H
ATOM   2462  CD1 LEU X 414     -37.039  25.523  -4.161  1.00 54.00           C
ATOM   2463 1HD1 LEU X 414     -36.772  25.142  -5.147  1.00 20.00           H
ATOM   2464 2HD1 LEU X 414     -36.315  25.170  -3.427  1.00 20.00           H
ATOM   2465 3HD1 LEU X 414     -38.033  25.168  -3.891  1.00 20.00           H
ATOM   2466  CD2 LEU X 414     -37.224  27.583  -2.783  1.00 54.35           C
ATOM   2467 1HD2 LEU X 414     -36.377  27.290  -2.162  1.00 20.00           H
ATOM   2468 2HD2 LEU X 414     -37.288  28.670  -2.820  1.00 20.00           H
ATOM   2469 3HD2 LEU X 414     -38.143  27.179  -2.358  1.00 20.00           H
ATOM   2470  HN  LEU X 414     -33.874  28.632  -6.084  1.00 20.00           H
ATOM   2471  N   ILE X 415     -37.446  27.652  -7.779  1.00 61.75           N
ATOM   2472  CA  ILE X 415     -38.455  28.419  -8.490  1.00 68.24           C
ATOM   2473  C   ILE X 415     -39.461  29.096  -7.569  1.00 73.28           C
ATOM   2474  O   ILE X 415     -40.136  28.434  -6.785  1.00 73.56           O
ATOM   2475  HA  ILE X 415     -37.941  29.216  -9.028  1.00 20.00           H
ATOM   2476  CB  ILE X 415     -39.220  27.528  -9.481  1.00 67.49           C
ATOM   2477  HB  ILE X 415     -39.661  26.700  -8.926  1.00 20.00           H
ATOM   2478  CG1 ILE X 415     -38.251  26.937 -10.504  1.00 67.23           C
ATOM   2479 1HG1 ILE X 415     -37.458  26.396  -9.988  1.00 20.00           H
ATOM   2480 2HG1 ILE X 415     -38.774  26.215 -11.131  1.00 20.00           H
ATOM   2481  CG2 ILE X 415     -40.283  28.343 -10.187  1.00 66.60           C
ATOM   2482 1HG2 ILE X 415     -41.184  28.374  -9.574  1.00 20.00           H
ATOM   2483 2HG2 ILE X 415     -39.917  29.357 -10.346  1.00 20.00           H
ATOM   2484 3HG2 ILE X 415     -40.513  27.885 -11.149  1.00 20.00           H
ATOM   2485  CD1 ILE X 415     -37.610  27.975 -11.407  1.00 64.47           C
ATOM   2486 1HD1 ILE X 415     -38.237  28.866 -11.439  1.00 20.00           H
ATOM   2487 2HD1 ILE X 415     -36.626  28.237 -11.018  1.00 20.00           H
ATOM   2488 3HD1 ILE X 415     -37.506  27.567 -12.413  1.00 20.00           H
ATOM   2489  HN  ILE X 415     -37.464  26.664  -7.930  1.00 20.00           H
ATOM   2490  N   GLU X 416     -39.551  30.419  -7.676  1.00 81.53           N
ATOM   2491  CA  GLU X 416     -40.477  31.205  -6.859  1.00 91.32           C
ATOM   2492  C   GLU X 416     -41.914  30.959  -7.305  1.00 95.38           C
ATOM   2493  O   GLU X 416     -42.480  29.899  -7.038  1.00 96.93           O
ATOM   2494  HA  GLU X 416     -40.339  30.846  -5.839  1.00 20.00           H
ATOM   2495  CB  GLU X 416     -40.161  32.702  -6.967  1.00 94.01           C
ATOM   2496 1HB  GLU X 416     -39.853  32.940  -7.985  1.00 20.00           H
ATOM   2497 2HB  GLU X 416     -41.019  33.284  -6.630  1.00 20.00           H
ATOM   2498  CG  GLU X 416     -39.007  33.173  -6.086  1.00 97.39           C
ATOM   2499 1HG  GLU X 416     -38.091  32.657  -6.374  1.00 20.00           H
ATOM   2500 2HG  GLU X 416     -38.836  34.238  -6.243  1.00 20.00           H
ATOM   2501  CD  GLU X 416     -39.261  32.931  -4.607  1.00 98.67           C
ATOM   2502  OE1 GLU X 416     -39.372  31.750  -4.205  1.00 99.60           O
ATOM   2503  OE2 GLU X 416     -39.353  33.920  -3.846  1.00 98.34           O
ATOM   2504  HN  GLU X 416     -39.005  30.967  -8.309  1.00 20.00           H
ATOM   2505  N   ASP X 417     -42.506  31.944  -7.974  1.00100.41           N
ATOM   2506  CA  ASP X 417     -43.878  31.807  -8.450  1.00104.94           C
ATOM   2507  C   ASP X 417     -43.910  30.729  -9.528  1.00106.73           C
ATOM   2508  O   ASP X 417     -44.830  29.910  -9.575  1.00106.96           O
ATOM   2509  HA  ASP X 417     -44.462  31.542  -7.569  1.00 20.00           H
ATOM   2510  CB  ASP X 417     -44.398  33.137  -9.011  1.00106.51           C
ATOM   2511 1HB  ASP X 417     -43.652  33.571  -9.677  1.00 20.00           H
ATOM   2512 2HB  ASP X 417     -45.293  32.959  -9.607  1.00 20.00           H
ATOM   2513  CG  ASP X 417     -44.729  34.149  -7.920  1.00108.61           C
ATOM   2514  OD1 ASP X 417     -45.279  35.219  -8.256  1.00110.09           O
ATOM   2515  OD2 ASP X 417     -44.446  33.881  -6.728  1.00108.17           O
ATOM   2516  HN  ASP X 417     -42.067  32.816  -8.190  1.00 20.00           H
ATOM   2517  N   ASN X 418     -42.897  30.730 -10.390  1.00109.28           N
ATOM   2518  CA  ASN X 418     -42.808  29.747 -11.465  1.00111.03           C
ATOM   2519  C   ASN X 418     -41.596  29.975 -12.368  1.00111.71           C
ATOM   2520  O   ASN X 418     -41.230  29.099 -13.152  1.00111.53           O
ATOM   2521  HA  ASN X 418     -42.747  28.780 -10.965  1.00 20.00           H
ATOM   2522  CB  ASN X 418     -44.081  29.761 -12.313  1.00112.00           C
ATOM   2523 1HB  ASN X 418     -44.930  30.053 -11.696  1.00 20.00           H
ATOM   2524 2HB  ASN X 418     -43.989  30.508 -13.102  1.00 20.00           H
ATOM   2525  CG  ASN X 418     -44.371  28.412 -12.943  1.00113.68           C
ATOM   2526  OD1 ASN X 418     -44.106  28.202 -14.130  1.00113.85           O
ATOM   2527  ND2 ASN X 418     -44.934  27.497 -12.160  1.00115.05           N
ATOM   2528 1HD2 ASN X 418     -45.144  27.716 -11.207  1.00 20.00           H
ATOM   2529 2HD2 ASN X 418     -45.147  26.591 -12.523  1.00 20.00           H
ATOM   2530  HN  ASN X 418     -42.143  31.386 -10.366  1.00 20.00           H
ATOM   2531  N   GLU X 419     -40.973  31.147 -12.261  1.00112.74           N
ATOM   2532  CA  GLU X 419     -39.806  31.457 -13.080  1.00113.84           C
ATOM   2533  C   GLU X 419     -38.773  32.273 -12.316  1.00113.82           C
ATOM   2534  O   GLU X 419     -38.937  32.557 -11.131  1.00113.04           O
ATOM   2535  HA  GLU X 419     -39.373  30.492 -13.345  1.00 20.00           H
ATOM   2536  CB  GLU X 419     -40.220  32.244 -14.325  1.00115.49           C
ATOM   2537 1HB  GLU X 419     -39.369  32.338 -15.000  1.00 20.00           H
ATOM   2538 2HB  GLU X 419     -41.086  31.771 -14.787  1.00 20.00           H
ATOM   2539  CG  GLU X 419     -40.662  33.672 -14.034  1.00118.36           C
ATOM   2540 1HG  GLU X 419     -41.654  33.665 -13.583  1.00 20.00           H
ATOM   2541 2HG  GLU X 419     -39.986  34.125 -13.309  1.00 20.00           H
ATOM   2542  CD  GLU X 419     -40.699  34.543 -15.277  1.00119.96           C
ATOM   2543  OE1 GLU X 419     -41.494  34.247 -16.195  1.00121.21           O
ATOM   2544  OE2 GLU X 419     -39.928  35.526 -15.339  1.00119.95           O
ATOM   2545  HN  GLU X 419     -41.252  31.873 -11.633  1.00 20.00           H
ATOM   2546  N   PTR X 420     -37.704  32.642 -13.013  1.00114.69           N
ATOM   2547  CA  PTR X 420     -36.631  33.433 -12.424  1.00116.56           C
ATOM   2548  C   PTR X 420     -36.139  34.478 -13.419  1.00116.62           C
ATOM   2549  O   PTR X 420     -35.649  34.138 -14.495  1.00116.24           O
ATOM   2550  P   PTR X 420     -31.208  37.164  -9.658  1.00130.37           P
ATOM   2551  HA  PTR X 420     -37.028  33.932 -11.540  1.00 20.00           H
ATOM   2552  CB  PTR X 420     -35.450  32.553 -12.008  1.00118.18           C
ATOM   2553 1HB  PTR X 420     -35.790  31.835 -11.261  1.00 20.00           H
ATOM   2554 2HB  PTR X 420     -35.115  31.979 -12.872  1.00 20.00           H
ATOM   2555  CG  PTR X 420     -34.295  33.363 -11.452  1.00120.84           C
ATOM   2556  CD1 PTR X 420     -33.068  32.774 -11.169  1.00121.38           C
ATOM   2557  HD1 PTR X 420     -32.925  31.706 -11.335  1.00 20.00           H
ATOM   2558  CD2 PTR X 420     -34.432  34.727 -11.220  1.00122.94           C
ATOM   2559  HD2 PTR X 420     -35.392  35.196 -11.437  1.00 20.00           H
ATOM   2560  CE1 PTR X 420     -32.010  33.529 -10.673  1.00123.02           C
ATOM   2561  HE1 PTR X 420     -31.049  33.064 -10.453  1.00 20.00           H
ATOM   2562  CE2 PTR X 420     -33.387  35.487 -10.728  1.00124.34           C
ATOM   2563  HE2 PTR X 420     -33.529  36.554 -10.560  1.00 20.00           H
ATOM   2564  CZ  PTR X 420     -32.177  34.886 -10.456  1.00125.00           C
ATOM   2565  OH  PTR X 420     -31.130  35.650  -9.971  1.00128.52           O
ATOM   2566  HN  PTR X 420     -37.556  32.411 -13.975  1.00 20.00           H
ATOM   2567  O1P PTR X 420     -29.838  37.260  -9.093  1.00129.32           O
ATOM   2568  O2P PTR X 420     -31.440  37.664 -11.037  1.00130.32           O
ATOM   2569  O3P PTR X 420     -32.358  37.145  -8.717  1.00130.44           O
ATOM   2570  N   THR X 421     -36.268  35.748 -13.047  1.00116.47           N
ATOM   2571  CA  THR X 421     -35.837  36.849 -13.898  1.00116.66           C
ATOM   2572  C   THR X 421     -34.438  37.293 -13.477  1.00116.55           C
ATOM   2573  O   THR X 421     -34.283  38.093 -12.556  1.00116.09           O
ATOM   2574  HA  THR X 421     -35.773  36.486 -14.924  1.00 20.00           H
ATOM   2575  CB  THR X 421     -36.801  38.047 -13.784  1.00117.22           C
ATOM   2576  HB  THR X 421     -36.739  38.504 -12.796  1.00 20.00           H
ATOM   2577  OG1 THR X 421     -38.130  37.625 -14.114  1.00117.31           O
ATOM   2578  HG1 THR X 421     -38.126  37.133 -14.985  1.00 20.00           H
ATOM   2579  CG2 THR X 421     -36.383  39.159 -14.731  1.00117.98           C
ATOM   2580 1HG2 THR X 421     -36.270  38.756 -15.737  1.00 20.00           H
ATOM   2581 2HG2 THR X 421     -35.434  39.581 -14.400  1.00 20.00           H
ATOM   2582 3HG2 THR X 421     -37.145  39.938 -14.735  1.00 20.00           H
ATOM   2583  HN  THR X 421     -36.662  36.038 -12.175  1.00 20.00           H
ATOM   2584  N   ALA X 422     -33.425  36.765 -14.158  1.00116.91           N
ATOM   2585  CA  ALA X 422     -32.032  37.099 -13.860  1.00117.73           C
ATOM   2586  C   ALA X 422     -31.797  38.605 -13.842  1.00118.03           C
ATOM   2587  O   ALA X 422     -32.670  39.382 -14.230  1.00118.49           O
ATOM   2588  HA  ALA X 422     -31.804  36.716 -12.865  1.00 20.00           H
ATOM   2589  CB  ALA X 422     -31.106  36.438 -14.880  1.00117.17           C
ATOM   2590 1HB  ALA X 422     -31.346  35.377 -14.954  1.00 20.00           H
ATOM   2591 2HB  ALA X 422     -31.241  36.910 -15.853  1.00 20.00           H
ATOM   2592 3HB  ALA X 422     -30.071  36.555 -14.560  1.00 20.00           H
ATOM   2593  HN  ALA X 422     -33.535  36.114 -14.909  1.00 20.00           H
ATOM   2594  N   ARG X 423     -30.614  39.010 -13.386  1.00118.25           N
ATOM   2595  CA  ARG X 423     -30.272  40.427 -13.322  1.00119.06           C
ATOM   2596  C   ARG X 423     -30.326  40.992 -14.733  1.00119.51           C
ATOM   2597  O   ARG X 423     -29.992  42.155 -14.963  1.00118.73           O
ATOM   2598  HA  ARG X 423     -31.031  40.868 -12.676  1.00 20.00           H
ATOM   2599  CB  ARG X 423     -28.864  40.622 -12.758  1.00119.17           C
ATOM   2600 1HB  ARG X 423     -28.125  40.360 -13.515  1.00 20.00           H
ATOM   2601 2HB  ARG X 423     -28.709  41.673 -12.512  1.00 20.00           H
ATOM   2602  CG  ARG X 423     -28.568  39.806 -11.518  1.00119.77           C
ATOM   2603 1HG  ARG X 423     -28.029  40.418 -10.795  1.00 20.00           H
ATOM   2604 2HG  ARG X 423     -29.503  39.504 -11.045  1.00 20.00           H
ATOM   2605  CD  ARG X 423     -27.748  38.579 -11.865  1.00118.75           C
ATOM   2606 1HD  ARG X 423     -27.661  37.931 -10.993  1.00 20.00           H
ATOM   2607 2HD  ARG X 423     -28.252  38.002 -12.641  1.00 20.00           H
ATOM   2608  NE  ARG X 423     -26.413  38.942 -12.328  1.00118.70           N
ATOM   2609  HE  ARG X 423     -26.183  39.914 -12.379  1.00 20.00           H
ATOM   2610  CZ  ARG X 423     -25.483  38.063 -12.686  1.00119.00           C
ATOM   2611  NH1 ARG X 423     -24.291  38.481 -13.094  1.00118.62           N
ATOM   2612 1HH1 ARG X 423     -24.091  39.460 -13.133  1.00 20.00           H
ATOM   2613 2HH1 ARG X 423     -23.593  37.817 -13.363  1.00 20.00           H
ATOM   2614  NH2 ARG X 423     -25.744  36.765 -12.640  1.00120.17           N
ATOM   2615 1HH2 ARG X 423     -25.043  36.104 -12.910  1.00 20.00           H
ATOM   2616 2HH2 ARG X 423     -26.642  36.446 -12.336  1.00 20.00           H
ATOM   2617  HN  ARG X 423     -29.897  38.391 -13.065  1.00 20.00           H
ATOM   2618  N   GLN X 424     -30.748  40.148 -15.671  1.00120.43           N
ATOM   2619  CA  GLN X 424     -30.857  40.532 -17.068  1.00120.63           C
ATOM   2620  C   GLN X 424     -29.470  40.891 -17.595  1.00119.78           C
ATOM   2621  O   GLN X 424     -29.328  41.609 -18.584  1.00119.22           O
ATOM   2622  HA  GLN X 424     -31.242  39.651 -17.581  1.00 20.00           H
ATOM   2623  CB  GLN X 424     -31.822  41.715 -17.210  1.00121.82           C
ATOM   2624 1HB  GLN X 424     -31.464  42.555 -16.615  1.00 20.00           H
ATOM   2625 2HB  GLN X 424     -31.846  42.047 -18.248  1.00 20.00           H
ATOM   2626  CG  GLN X 424     -33.246  41.380 -16.773  1.00123.99           C
ATOM   2627 1HG  GLN X 424     -33.685  40.665 -17.469  1.00 20.00           H
ATOM   2628 2HG  GLN X 424     -33.227  40.902 -15.794  1.00 20.00           H
ATOM   2629  CD  GLN X 424     -34.149  42.597 -16.698  1.00125.47           C
ATOM   2630  OE1 GLN X 424     -34.304  43.331 -17.674  1.00126.74           O
ATOM   2631  NE2 GLN X 424     -34.757  42.812 -15.536  1.00125.02           N
ATOM   2632 1HE2 GLN X 424     -34.607  42.187 -14.770  1.00 20.00           H
ATOM   2633 2HE2 GLN X 424     -35.364  43.599 -15.428  1.00 20.00           H
ATOM   2634  HN  GLN X 424     -31.018  39.202 -15.492  1.00 20.00           H
ATOM   2635  N   GLY X 425     -28.451  40.372 -16.915  1.00118.94           N
ATOM   2636  CA  GLY X 425     -27.078  40.629 -17.304  1.00116.87           C
ATOM   2637  C   GLY X 425     -26.312  39.357 -17.616  1.00115.61           C
ATOM   2638  O   GLY X 425     -25.745  39.223 -18.701  1.00116.13           O
ATOM   2639 1HA  GLY X 425     -27.060  41.275 -18.182  1.00 20.00           H
ATOM   2640 2HA  GLY X 425     -26.564  41.163 -16.505  1.00 20.00           H
ATOM   2641  HN  GLY X 425     -28.556  39.786 -16.112  1.00 20.00           H
ATOM   2642  N   ALA X 426     -26.295  38.420 -16.670  1.00113.53           N
ATOM   2643  CA  ALA X 426     -25.593  37.154 -16.847  1.00110.19           C
ATOM   2644  C   ALA X 426     -25.764  36.609 -18.265  1.00108.58           C
ATOM   2645  O   ALA X 426     -26.849  36.682 -18.845  1.00107.80           O
ATOM   2646  HA  ALA X 426     -24.531  37.338 -16.684  1.00 20.00           H
ATOM   2647  CB  ALA X 426     -26.090  36.134 -15.830  1.00109.67           C
ATOM   2648 1HB  ALA X 426     -26.272  36.630 -14.877  1.00 20.00           H
ATOM   2649 2HB  ALA X 426     -27.016  35.685 -16.189  1.00 20.00           H
ATOM   2650 3HB  ALA X 426     -25.337  35.357 -15.697  1.00 20.00           H
ATOM   2651  HN  ALA X 426     -26.752  38.510 -15.785  1.00 20.00           H
ATOM   2652  N   LYS X 427     -24.682  36.068 -18.817  1.00105.98           N
ATOM   2653  CA  LYS X 427     -24.688  35.506 -20.166  1.00102.60           C
ATOM   2654  C   LYS X 427     -24.741  33.978 -20.098  1.00 99.69           C
ATOM   2655  O   LYS X 427     -23.911  33.353 -19.434  1.00101.18           O
ATOM   2656  HA  LYS X 427     -25.594  35.855 -20.661  1.00 20.00           H
ATOM   2657  CB  LYS X 427     -23.426  35.954 -20.916  1.00103.31           C
ATOM   2658 1HB  LYS X 427     -23.385  37.043 -20.949  1.00 20.00           H
ATOM   2659 2HB  LYS X 427     -22.540  35.618 -20.377  1.00 20.00           H
ATOM   2660  CG  LYS X 427     -23.312  35.447 -22.348  1.00103.68           C
ATOM   2661 1HG  LYS X 427     -22.339  35.720 -22.758  1.00 20.00           H
ATOM   2662 2HG  LYS X 427     -23.368  34.358 -22.358  1.00 20.00           H
ATOM   2663  CD  LYS X 427     -24.409  36.016 -23.233  1.00105.27           C
ATOM   2664 1HD  LYS X 427     -25.382  35.682 -22.873  1.00 20.00           H
ATOM   2665 2HD  LYS X 427     -24.403  37.104 -23.171  1.00 20.00           H
ATOM   2666  CE  LYS X 427     -24.238  35.593 -24.688  1.00106.65           C
ATOM   2667 1HE  LYS X 427     -24.232  34.505 -24.758  1.00 20.00           H
ATOM   2668 2HE  LYS X 427     -25.084  35.946 -25.277  1.00 20.00           H
ATOM   2669  NZ  LYS X 427     -22.979  36.120 -25.291  1.00106.81           N
ATOM   2670 1HZ  LYS X 427     -23.033  36.051 -26.301  1.00 20.00           H
ATOM   2671 2HZ  LYS X 427     -22.857  37.091 -25.024  1.00 20.00           H
ATOM   2672 3HZ  LYS X 427     -22.191  35.576 -24.957  1.00 20.00           H
ATOM   2673  HN  LYS X 427     -23.794  36.004 -18.361  1.00 20.00           H
ATOM   2674  N   PHE X 428     -25.715  33.382 -20.782  1.00 93.92           N
ATOM   2675  CA  PHE X 428     -25.861  31.928 -20.788  1.00 86.64           C
ATOM   2676  C   PHE X 428     -25.553  31.323 -22.158  1.00 81.98           C
ATOM   2677  O   PHE X 428     -25.595  32.009 -23.181  1.00 82.32           O
ATOM   2678  HA  PHE X 428     -25.154  31.529 -20.060  1.00 20.00           H
ATOM   2679  CB  PHE X 428     -27.280  31.534 -20.353  1.00 86.14           C
ATOM   2680 1HB  PHE X 428     -27.994  31.937 -21.071  1.00 20.00           H
ATOM   2681 2HB  PHE X 428     -27.372  30.448 -20.388  1.00 20.00           H
ATOM   2682  CG  PHE X 428     -27.648  32.013 -18.972  1.00 86.24           C
ATOM   2683  CD1 PHE X 428     -28.106  33.306 -18.768  1.00 85.75           C
ATOM   2684  HD1 PHE X 428     -28.211  33.987 -19.613  1.00 20.00           H
ATOM   2685  CD2 PHE X 428     -27.525  31.170 -17.874  1.00 85.29           C
ATOM   2686  HD2 PHE X 428     -27.165  30.152 -18.023  1.00 20.00           H
ATOM   2687  CE1 PHE X 428     -28.435  33.750 -17.494  1.00 85.82           C
ATOM   2688  HE1 PHE X 428     -28.794  34.769 -17.348  1.00 20.00           H
ATOM   2689  CE2 PHE X 428     -27.851  31.611 -16.599  1.00 84.22           C
ATOM   2690  HE2 PHE X 428     -27.747  30.939 -15.747  1.00 20.00           H
ATOM   2691  CZ  PHE X 428     -28.307  32.901 -16.410  1.00 84.46           C
ATOM   2692  HZ  PHE X 428     -28.566  33.250 -15.410  1.00 20.00           H
ATOM   2693  HN  PHE X 428     -26.397  33.871 -21.325  1.00 20.00           H
ATOM   2694  N   PRO X 429     -25.246  30.016 -22.191  1.00 76.52           N
ATOM   2695  CA  PRO X 429     -24.921  29.269 -23.412  1.00 72.37           C
ATOM   2696  C   PRO X 429     -25.997  29.347 -24.499  1.00 69.10           C
ATOM   2697  O   PRO X 429     -26.792  28.422 -24.674  1.00 67.71           O
ATOM   2698  HA  PRO X 429     -24.033  29.689 -23.885  1.00 20.00           H
ATOM   2699  CB  PRO X 429     -24.702  27.846 -22.893  1.00 72.97           C
ATOM   2700 1HB  PRO X 429     -24.969  27.100 -23.642  1.00 20.00           H
ATOM   2701 2HB  PRO X 429     -23.659  27.671 -22.628  1.00 20.00           H
ATOM   2702  CG  PRO X 429     -25.599  27.779 -21.696  1.00 71.53           C
ATOM   2703 1HG  PRO X 429     -26.640  27.648 -21.991  1.00 20.00           H
ATOM   2704 2HG  PRO X 429     -25.340  26.935 -21.056  1.00 20.00           H
ATOM   2705  CD  PRO X 429     -25.345  29.107 -21.036  1.00 74.55           C
ATOM   2706 1HD  PRO X 429     -26.156  29.381 -20.361  1.00 20.00           H
ATOM   2707 2HD  PRO X 429     -24.429  29.093 -20.445  1.00 20.00           H
ATOM   2708  N   ILE X 430     -25.998  30.459 -25.230  1.00 62.80           N
ATOM   2709  CA  ILE X 430     -26.960  30.693 -26.305  1.00 56.31           C
ATOM   2710  C   ILE X 430     -27.484  29.462 -27.046  1.00 50.95           C
ATOM   2711  O   ILE X 430     -28.676  29.384 -27.359  1.00 48.94           O
ATOM   2712  HA  ILE X 430     -27.844  31.149 -25.859  1.00 20.00           H
ATOM   2713  CB  ILE X 430     -26.383  31.663 -27.351  1.00 56.76           C
ATOM   2714  HB  ILE X 430     -25.318  31.458 -27.456  1.00 20.00           H
ATOM   2715  CG1 ILE X 430     -26.533  33.096 -26.863  1.00 60.05           C
ATOM   2716 1HG1 ILE X 430     -26.114  33.188 -25.861  1.00 20.00           H
ATOM   2717 2HG1 ILE X 430     -25.965  33.765 -27.509  1.00 20.00           H
ATOM   2718  CG2 ILE X 430     -27.103  31.502 -28.677  1.00 58.18           C
ATOM   2719 1HG2 ILE X 430     -26.734  30.611 -29.185  1.00 20.00           H
ATOM   2720 2HG2 ILE X 430     -28.174  31.402 -28.499  1.00 20.00           H
ATOM   2721 3HG2 ILE X 430     -26.918  32.378 -29.299  1.00 20.00           H
ATOM   2722  CD1 ILE X 430     -27.983  33.564 -26.830  1.00 64.16           C
ATOM   2723 1HD1 ILE X 430     -28.454  33.354 -27.790  1.00 20.00           H
ATOM   2724 2HD1 ILE X 430     -28.517  33.036 -26.040  1.00 20.00           H
ATOM   2725 3HD1 ILE X 430     -28.014  34.636 -26.636  1.00 20.00           H
ATOM   2726  HN  ILE X 430     -25.351  31.211 -25.104  1.00 20.00           H
ATOM   2727  N   LYS X 431     -26.606  28.504 -27.325  1.00 44.63           N
ATOM   2728  CA  LYS X 431     -27.017  27.298 -28.038  1.00 41.26           C
ATOM   2729  C   LYS X 431     -27.864  26.299 -27.251  1.00 38.68           C
ATOM   2730  O   LYS X 431     -28.674  25.589 -27.836  1.00 34.36           O
ATOM   2731  HA  LYS X 431     -27.646  27.610 -28.872  1.00 20.00           H
ATOM   2732  CB  LYS X 431     -25.786  26.601 -28.622  1.00 39.30           C
ATOM   2733 1HB  LYS X 431     -25.109  26.315 -27.817  1.00 20.00           H
ATOM   2734 2HB  LYS X 431     -26.088  25.682 -29.125  1.00 20.00           H
ATOM   2735  CG  LYS X 431     -25.032  27.482 -29.613  1.00 37.86           C
ATOM   2736 1HG  LYS X 431     -25.727  27.882 -30.351  1.00 20.00           H
ATOM   2737 2HG  LYS X 431     -24.597  28.334 -29.090  1.00 20.00           H
ATOM   2738  CD  LYS X 431     -23.929  26.728 -30.332  1.00 39.94           C
ATOM   2739 1HD  LYS X 431     -23.308  26.204 -29.605  1.00 20.00           H
ATOM   2740 2HD  LYS X 431     -24.366  25.970 -30.983  1.00 20.00           H
ATOM   2741  CE  LYS X 431     -23.058  27.666 -31.160  1.00 43.39           C
ATOM   2742 1HE  LYS X 431     -22.560  28.382 -30.506  1.00 20.00           H
ATOM   2743 2HE  LYS X 431     -22.276  27.097 -31.663  1.00 20.00           H
ATOM   2744  NZ  LYS X 431     -23.829  28.423 -32.190  1.00 46.41           N
ATOM   2745 1HZ  LYS X 431     -23.185  28.874 -32.830  1.00 20.00           H
ATOM   2746 2HZ  LYS X 431     -24.424  27.783 -32.704  1.00 20.00           H
ATOM   2747 3HZ  LYS X 431     -24.401  29.126 -31.735  1.00 20.00           H
ATOM   2748  HN  LYS X 431     -25.639  28.542 -27.075  1.00 20.00           H
ATOM   2749  N   TRP X 432     -27.690  26.252 -25.927  1.00 37.66           N
ATOM   2750  CA  TRP X 432     -28.456  25.328 -25.082  1.00 32.45           C
ATOM   2751  C   TRP X 432     -29.577  26.049 -24.361  1.00 32.08           C
ATOM   2752  O   TRP X 432     -30.479  25.414 -23.806  1.00 31.78           O
ATOM   2753  HA  TRP X 432     -28.893  24.568 -25.730  1.00 20.00           H
ATOM   2754  CB  TRP X 432     -27.570  24.700 -24.018  1.00 28.80           C
ATOM   2755 1HB  TRP X 432     -27.031  25.490 -23.496  1.00 20.00           H
ATOM   2756 2HB  TRP X 432     -28.201  24.204 -23.281  1.00 20.00           H
ATOM   2757  CG  TRP X 432     -26.586  23.719 -24.530  1.00 28.83           C
ATOM   2758  CD1 TRP X 432     -26.709  22.366 -24.547  1.00 29.41           C
ATOM   2759  HD1 TRP X 432     -27.576  21.824 -24.169  1.00 20.00           H
ATOM   2760  CD2 TRP X 432     -25.318  24.015 -25.110  1.00 25.78           C
ATOM   2761  NE1 TRP X 432     -25.594  21.799 -25.104  1.00 27.79           N
ATOM   2762  HE1 TRP X 432     -25.431  20.821 -25.237  1.00 20.00           H
ATOM   2763  CE2 TRP X 432     -24.721  22.796 -25.457  1.00 25.88           C
ATOM   2764  CE3 TRP X 432     -24.627  25.201 -25.375  1.00 26.85           C
ATOM   2765  HE3 TRP X 432     -25.089  26.150 -25.102  1.00 20.00           H
ATOM   2766  CZ2 TRP X 432     -23.468  22.716 -26.058  1.00 28.90           C
ATOM   2767  HZ2 TRP X 432     -23.018  21.759 -26.322  1.00 20.00           H
ATOM   2768  CZ3 TRP X 432     -23.383  25.125 -25.974  1.00 29.39           C
ATOM   2769  HZ3 TRP X 432     -22.810  26.024 -26.203  1.00 20.00           H
ATOM   2770  CH2 TRP X 432     -22.816  23.889 -26.308  1.00 27.48           C
ATOM   2771  HH2 TRP X 432     -21.832  23.879 -26.777  1.00 20.00           H
ATOM   2772  HN  TRP X 432     -27.042  26.827 -25.427  1.00 20.00           H
ATOM   2773  N   THR X 433     -29.526  27.372 -24.355  1.00 30.12           N
ATOM   2774  CA  THR X 433     -30.557  28.137 -23.676  1.00 30.55           C
ATOM   2775  C   THR X 433     -31.767  28.475 -24.531  1.00 31.95           C
ATOM   2776  O   THR X 433     -31.641  28.945 -25.659  1.00 34.26           O
ATOM   2777  HA  THR X 433     -30.950  27.534 -22.858  1.00 20.00           H
ATOM   2778  CB  THR X 433     -29.951  29.423 -23.087  1.00 27.69           C
ATOM   2779  HB  THR X 433     -29.580  30.076 -23.877  1.00 20.00           H
ATOM   2780  OG1 THR X 433     -28.943  29.063 -22.139  1.00 24.46           O
ATOM   2781  HG1 THR X 433     -29.350  28.545 -21.387  1.00 20.00           H
ATOM   2782  CG2 THR X 433     -31.019  30.259 -22.391  1.00 29.45           C
ATOM   2783 1HG2 THR X 433     -31.595  29.625 -21.717  1.00 20.00           H
ATOM   2784 2HG2 THR X 433     -31.684  30.694 -23.137  1.00 20.00           H
ATOM   2785 3HG2 THR X 433     -30.542  31.056 -21.821  1.00 20.00           H
ATOM   2786  HN  THR X 433     -28.806  27.906 -24.798  1.00 20.00           H
ATOM   2787  N   ALA X 434     -32.942  28.218 -23.966  1.00 33.92           N
ATOM   2788  CA  ALA X 434     -34.221  28.470 -24.614  1.00 35.21           C
ATOM   2789  C   ALA X 434     -34.376  29.951 -24.939  1.00 38.68           C
ATOM   2790  O   ALA X 434     -33.886  30.817 -24.206  1.00 36.36           O
ATOM   2791  HA  ALA X 434     -34.236  27.910 -25.549  1.00 20.00           H
ATOM   2792  CB  ALA X 434     -35.354  28.017 -23.709  1.00 33.36           C
ATOM   2793 1HB  ALA X 434     -35.052  27.118 -23.171  1.00 20.00           H
ATOM   2794 2HB  ALA X 434     -35.586  28.807 -22.995  1.00 20.00           H
ATOM   2795 3HB  ALA X 434     -36.236  27.801 -24.312  1.00 20.00           H
ATOM   2796  HN  ALA X 434     -33.049  27.831 -23.050  1.00 20.00           H
ATOM   2797  N   PRO X 435     -35.062  30.259 -26.050  1.00 41.62           N
ATOM   2798  CA  PRO X 435     -35.292  31.638 -26.493  1.00 41.62           C
ATOM   2799  C   PRO X 435     -36.001  32.576 -25.511  1.00 41.52           C
ATOM   2800  O   PRO X 435     -35.560  33.704 -25.326  1.00 42.38           O
ATOM   2801  HA  PRO X 435     -34.341  32.143 -26.662  1.00 20.00           H
ATOM   2802  CB  PRO X 435     -36.060  31.456 -27.811  1.00 42.05           C
ATOM   2803 1HB  PRO X 435     -36.820  32.226 -27.942  1.00 20.00           H
ATOM   2804 2HB  PRO X 435     -35.396  31.515 -28.674  1.00 20.00           H
ATOM   2805  CG  PRO X 435     -36.678  30.086 -27.681  1.00 44.65           C
ATOM   2806 1HG  PRO X 435     -37.583  30.118 -27.075  1.00 20.00           H
ATOM   2807 2HG  PRO X 435     -36.961  29.687 -28.655  1.00 20.00           H
ATOM   2808  CD  PRO X 435     -35.581  29.293 -27.033  1.00 41.28           C
ATOM   2809 1HD  PRO X 435     -35.964  28.384 -26.568  1.00 20.00           H
ATOM   2810 2HD  PRO X 435     -34.825  28.988 -27.757  1.00 20.00           H
ATOM   2811  N   GLU X 436     -37.075  32.132 -24.865  1.00 41.16           N
ATOM   2812  CA  GLU X 436     -37.767  33.022 -23.923  1.00 42.43           C
ATOM   2813  C   GLU X 436     -36.938  33.314 -22.675  1.00 41.29           C
ATOM   2814  O   GLU X 436     -37.268  34.213 -21.903  1.00 40.98           O
ATOM   2815  HA  GLU X 436     -37.924  33.953 -24.467  1.00 20.00           H
ATOM   2816  CB  GLU X 436     -39.105  32.435 -23.478  1.00 43.21           C
ATOM   2817 1HB  GLU X 436     -39.745  33.229 -23.093  1.00 20.00           H
ATOM   2818 2HB  GLU X 436     -39.555  31.881 -24.302  1.00 20.00           H
ATOM   2819  CG  GLU X 436     -38.981  31.432 -22.348  1.00 45.32           C
ATOM   2820 1HG  GLU X 436     -38.202  31.753 -21.656  1.00 20.00           H
ATOM   2821 2HG  GLU X 436     -39.913  31.397 -21.785  1.00 20.00           H
ATOM   2822  CD  GLU X 436     -38.655  30.043 -22.838  1.00 47.86           C
ATOM   2823  OE1 GLU X 436     -38.080  29.919 -23.947  1.00 50.36           O
ATOM   2824  OE2 GLU X 436     -38.966  29.073 -22.105  1.00 45.74           O
ATOM   2825  HN  GLU X 436     -37.455  31.214 -24.977  1.00 20.00           H
ATOM   2826  N   ALA X 437     -35.871  32.549 -22.473  1.00 40.21           N
ATOM   2827  CA  ALA X 437     -35.012  32.739 -21.312  1.00 41.38           C
ATOM   2828  C   ALA X 437     -33.882  33.726 -21.598  1.00 41.52           C
ATOM   2829  O   ALA X 437     -33.541  34.558 -20.755  1.00 40.65           O
ATOM   2830  HA  ALA X 437     -35.624  33.155 -20.511  1.00 20.00           H
ATOM   2831  CB  ALA X 437     -34.437  31.403 -20.875  1.00 39.32           C
ATOM   2832 1HB  ALA X 437     -35.250  30.706 -20.672  1.00 20.00           H
ATOM   2833 2HB  ALA X 437     -33.805  31.003 -21.668  1.00 20.00           H
ATOM   2834 3HB  ALA X 437     -33.843  31.541 -19.972  1.00 20.00           H
ATOM   2835  HN  ALA X 437     -35.589  31.810 -23.085  1.00 20.00           H
ATOM   2836  N   ALA X 438     -33.316  33.627 -22.796  1.00 43.77           N
ATOM   2837  CA  ALA X 438     -32.221  34.486 -23.232  1.00 45.38           C
ATOM   2838  C   ALA X 438     -32.665  35.820 -23.845  1.00 48.28           C
ATOM   2839  O   ALA X 438     -31.837  36.668 -24.172  1.00 47.13           O
ATOM   2840  HA  ALA X 438     -31.622  34.731 -22.355  1.00 20.00           H
ATOM   2841  CB  ALA X 438     -31.353  33.723 -24.228  1.00 45.03           C
ATOM   2842 1HB  ALA X 438     -30.943  32.835 -23.747  1.00 20.00           H
ATOM   2843 2HB  ALA X 438     -31.958  33.425 -25.084  1.00 20.00           H
ATOM   2844 3HB  ALA X 438     -30.538  34.363 -24.565  1.00 20.00           H
ATOM   2845  HN  ALA X 438     -33.591  32.963 -23.491  1.00 20.00           H
ATOM   2846  N   LEU X 439     -33.969  36.011 -24.004  1.00 51.88           N
ATOM   2847  CA  LEU X 439     -34.483  37.244 -24.579  1.00 53.26           C
ATOM   2848  C   LEU X 439     -35.304  38.037 -23.569  1.00 54.43           C
ATOM   2849  O   LEU X 439     -35.497  39.237 -23.726  1.00 57.02           O
ATOM   2850  HA  LEU X 439     -33.626  37.858 -24.855  1.00 20.00           H
ATOM   2851  CB  LEU X 439     -35.334  36.929 -25.821  1.00 54.33           C
ATOM   2852 1HB  LEU X 439     -36.150  36.272 -25.521  1.00 20.00           H
ATOM   2853 2HB  LEU X 439     -35.785  37.857 -26.173  1.00 20.00           H
ATOM   2854  CG  LEU X 439     -34.596  36.274 -26.999  1.00 54.69           C
ATOM   2855  HG  LEU X 439     -34.119  35.362 -26.639  1.00 20.00           H
ATOM   2856  CD1 LEU X 439     -35.583  35.873 -28.090  1.00 54.44           C
ATOM   2857 1HD1 LEU X 439     -36.318  35.181 -27.679  1.00 20.00           H
ATOM   2858 2HD1 LEU X 439     -36.091  36.762 -28.465  1.00 20.00           H
ATOM   2859 3HD1 LEU X 439     -35.046  35.390 -28.906  1.00 20.00           H
ATOM   2860  CD2 LEU X 439     -33.560  37.239 -27.558  1.00 56.27           C
ATOM   2861 1HD2 LEU X 439     -34.018  38.216 -27.710  1.00 20.00           H
ATOM   2862 2HD2 LEU X 439     -32.733  37.331 -26.854  1.00 20.00           H
ATOM   2863 3HD2 LEU X 439     -33.187  36.860 -28.510  1.00 20.00           H
ATOM   2864  HN  LEU X 439     -34.667  35.343 -23.748  1.00 20.00           H
ATOM   2865  N   TYR X 440     -35.781  37.365 -22.530  1.00 55.53           N
ATOM   2866  CA  TYR X 440     -36.580  38.021 -21.502  1.00 56.04           C
ATOM   2867  C   TYR X 440     -36.057  37.639 -20.120  1.00 55.28           C
ATOM   2868  O   TYR X 440     -36.488  38.189 -19.106  1.00 53.35           O
ATOM   2869  HA  TYR X 440     -36.491  39.098 -21.643  1.00 20.00           H
ATOM   2870  CB  TYR X 440     -38.052  37.609 -21.636  1.00 58.80           C
ATOM   2871 1HB  TYR X 440     -38.161  36.575 -21.309  1.00 20.00           H
ATOM   2872 2HB  TYR X 440     -38.653  38.221 -20.963  1.00 20.00           H
ATOM   2873  CG  TYR X 440     -38.559  37.754 -23.048  1.00 63.39           C
ATOM   2874  CD1 TYR X 440     -38.569  38.996 -23.678  1.00 64.59           C
ATOM   2875  HD1 TYR X 440     -38.266  39.888 -23.129  1.00 20.00           H
ATOM   2876  CD2 TYR X 440     -38.964  36.644 -23.783  1.00 64.93           C
ATOM   2877  HD2 TYR X 440     -38.966  35.666 -23.302  1.00 20.00           H
ATOM   2878  CE1 TYR X 440     -38.959  39.128 -25.000  1.00 66.56           C
ATOM   2879  HE1 TYR X 440     -38.961  40.104 -25.486  1.00 20.00           H
ATOM   2880  CE2 TYR X 440     -39.357  36.767 -25.114  1.00 67.08           C
ATOM   2881  HE2 TYR X 440     -39.666  35.881 -25.669  1.00 20.00           H
ATOM   2882  CZ  TYR X 440     -39.351  38.011 -25.715  1.00 67.87           C
ATOM   2883  OH  TYR X 440     -39.723  38.145 -27.031  1.00 66.40           O
ATOM   2884  HH  TYR X 440     -39.928  37.247 -27.422  1.00 20.00           H
ATOM   2885  HN  TYR X 440     -35.632  36.388 -22.380  1.00 20.00           H
ATOM   2886  N   GLY X 441     -35.111  36.707 -20.096  1.00 54.55           N
ATOM   2887  CA  GLY X 441     -34.555  36.265 -18.836  1.00 55.69           C
ATOM   2888  C   GLY X 441     -35.619  35.537 -18.039  1.00 55.46           C
ATOM   2889  O   GLY X 441     -35.607  35.546 -16.810  1.00 57.14           O
ATOM   2890 1HA  GLY X 441     -33.703  35.610 -19.020  1.00 20.00           H
ATOM   2891 2HA  GLY X 441     -34.182  37.124 -18.278  1.00 20.00           H
ATOM   2892  HN  GLY X 441     -34.737  36.268 -20.913  1.00 20.00           H
ATOM   2893  N   ARG X 442     -36.550  34.917 -18.759  1.00 53.95           N
ATOM   2894  CA  ARG X 442     -37.641  34.161 -18.157  1.00 52.98           C
ATOM   2895  C   ARG X 442     -37.276  32.682 -18.136  1.00 50.76           C
ATOM   2896  O   ARG X 442     -37.503  31.959 -19.103  1.00 49.09           O
ATOM   2897  HA  ARG X 442     -37.736  34.564 -17.149  1.00 20.00           H
ATOM   2898  CB  ARG X 442     -38.932  34.409 -18.951  1.00 57.32           C
ATOM   2899 1HB  ARG X 442     -39.631  34.986 -18.345  1.00 20.00           H
ATOM   2900 2HB  ARG X 442     -38.710  35.006 -19.836  1.00 20.00           H
ATOM   2901  CG  ARG X 442     -39.684  33.179 -19.432  1.00 63.06           C
ATOM   2902 1HG  ARG X 442     -40.424  33.469 -20.177  1.00 20.00           H
ATOM   2903 2HG  ARG X 442     -38.992  32.493 -19.921  1.00 20.00           H
ATOM   2904  CD  ARG X 442     -40.389  32.443 -18.296  1.00 68.94           C
ATOM   2905 1HD  ARG X 442     -39.658  32.107 -17.561  1.00 20.00           H
ATOM   2906 2HD  ARG X 442     -41.071  33.120 -17.781  1.00 20.00           H
ATOM   2907  NE  ARG X 442     -41.147  31.282 -18.775  1.00 69.45           N
ATOM   2908  HE  ARG X 442     -42.145  31.323 -18.730  1.00 20.00           H
ATOM   2909  CZ  ARG X 442     -40.601  30.173 -19.268  1.00 69.51           C
ATOM   2910  NH1 ARG X 442     -41.376  29.180 -19.678  1.00 69.07           N
ATOM   2911 1HH1 ARG X 442     -42.371  29.264 -19.617  1.00 20.00           H
ATOM   2912 2HH1 ARG X 442     -40.966  28.346 -20.049  1.00 20.00           H
ATOM   2913  NH2 ARG X 442     -39.282  30.051 -19.342  1.00 67.30           N
ATOM   2914 1HH2 ARG X 442     -38.877  29.215 -19.713  1.00 20.00           H
ATOM   2915 2HH2 ARG X 442     -38.693  30.795 -19.026  1.00 20.00           H
ATOM   2916  HN  ARG X 442     -36.577  34.919 -19.759  1.00 20.00           H
ATOM   2917  N   PHE X 443     -36.677  32.250 -17.027  1.00 50.35           N
ATOM   2918  CA  PHE X 443     -36.265  30.857 -16.857  1.00 47.05           C
ATOM   2919  C   PHE X 443     -37.299  30.035 -16.100  1.00 44.57           C
ATOM   2920  O   PHE X 443     -37.929  30.517 -15.151  1.00 43.54           O
ATOM   2921  HA  PHE X 443     -36.142  30.432 -17.853  1.00 20.00           H
ATOM   2922  CB  PHE X 443     -34.934  30.767 -16.112  1.00 47.71           C
ATOM   2923 1HB  PHE X 443     -34.987  31.387 -15.217  1.00 20.00           H
ATOM   2924 2HB  PHE X 443     -34.784  29.740 -15.779  1.00 20.00           H
ATOM   2925  CG  PHE X 443     -33.740  31.189 -16.918  1.00 47.09           C
ATOM   2926  CD1 PHE X 443     -33.291  32.496 -16.885  1.00 48.19           C
ATOM   2927  HD1 PHE X 443     -33.816  33.238 -16.283  1.00 20.00           H
ATOM   2928  CD2 PHE X 443     -33.058  30.265 -17.699  1.00 46.80           C
ATOM   2929  HD2 PHE X 443     -33.410  29.234 -17.731  1.00 20.00           H
ATOM   2930  CE1 PHE X 443     -32.174  32.881 -17.611  1.00 46.31           C
ATOM   2931  HE1 PHE X 443     -31.828  33.914 -17.572  1.00 20.00           H
ATOM   2932  CE2 PHE X 443     -31.943  30.638 -18.428  1.00 45.84           C
ATOM   2933  HE2 PHE X 443     -31.413  29.904 -19.035  1.00 20.00           H
ATOM   2934  CZ  PHE X 443     -31.500  31.952 -18.384  1.00 47.84           C
ATOM   2935  HZ  PHE X 443     -30.623  32.253 -18.957  1.00 20.00           H
ATOM   2936  HN  PHE X 443     -36.467  32.832 -16.242  1.00 20.00           H
ATOM   2937  N   THR X 444     -37.456  28.787 -16.521  1.00 40.75           N
ATOM   2938  CA  THR X 444     -38.406  27.873 -15.902  1.00 36.97           C
ATOM   2939  C   THR X 444     -37.918  26.459 -16.128  1.00 33.32           C
ATOM   2940  O   THR X 444     -36.928  26.244 -16.829  1.00 33.48           O
ATOM   2941  HA  THR X 444     -38.413  28.060 -14.828  1.00 20.00           H
ATOM   2942  CB  THR X 444     -39.800  27.996 -16.536  1.00 38.03           C
ATOM   2943  HB  THR X 444     -40.520  27.361 -16.019  1.00 20.00           H
ATOM   2944  OG1 THR X 444     -39.707  27.704 -17.942  1.00 38.56           O
ATOM   2945  HG1 THR X 444     -38.757  27.779 -18.245  1.00 20.00           H
ATOM   2946  CG2 THR X 444     -40.346  29.392 -16.346  1.00 33.22           C
ATOM   2947 1HG2 THR X 444     -39.705  30.106 -16.862  1.00 20.00           H
ATOM   2948 2HG2 THR X 444     -40.373  29.630 -15.283  1.00 20.00           H
ATOM   2949 3HG2 THR X 444     -41.354  29.447 -16.756  1.00 20.00           H
ATOM   2950  HN  THR X 444     -36.945  28.385 -17.281  1.00 20.00           H
ATOM   2951  N   ILE X 445     -38.598  25.494 -15.531  1.00 28.33           N
ATOM   2952  CA  ILE X 445     -38.208  24.107 -15.698  1.00 25.23           C
ATOM   2953  C   ILE X 445     -38.330  23.810 -17.196  1.00 27.49           C
ATOM   2954  O   ILE X 445     -37.588  22.995 -17.736  1.00 26.82           O
ATOM   2955  HA  ILE X 445     -37.167  24.020 -15.386  1.00 20.00           H
ATOM   2956  CB  ILE X 445     -39.133  23.164 -14.881  1.00 23.51           C
ATOM   2957  HB  ILE X 445     -39.115  23.486 -13.840  1.00 20.00           H
ATOM   2958  CG1 ILE X 445     -38.599  21.730 -14.932  1.00 21.59           C
ATOM   2959 1HG1 ILE X 445     -39.286  21.064 -14.411  1.00 20.00           H
ATOM   2960 2HG1 ILE X 445     -38.551  21.393 -15.967  1.00 20.00           H
ATOM   2961  CG2 ILE X 445     -40.555  23.210 -15.422  1.00 22.00           C
ATOM   2962 1HG2 ILE X 445     -40.883  24.247 -15.494  1.00 20.00           H
ATOM   2963 2HG2 ILE X 445     -40.583  22.751 -16.410  1.00 20.00           H
ATOM   2964 3HG2 ILE X 445     -41.217  22.665 -14.749  1.00 20.00           H
ATOM   2965  CD1 ILE X 445     -37.231  21.577 -14.318  1.00 17.46           C
ATOM   2966 1HD1 ILE X 445     -36.477  21.948 -15.012  1.00 20.00           H
ATOM   2967 2HD1 ILE X 445     -37.183  22.148 -13.391  1.00 20.00           H
ATOM   2968 3HD1 ILE X 445     -37.043  20.524 -14.107  1.00 20.00           H
ATOM   2969  HN  ILE X 445     -39.395  25.650 -14.948  1.00 20.00           H
ATOM   2970  N   LYS X 446     -39.265  24.492 -17.862  1.00 30.87           N
ATOM   2971  CA  LYS X 446     -39.489  24.315 -19.302  1.00 34.77           C
ATOM   2972  C   LYS X 446     -38.267  24.765 -20.098  1.00 34.57           C
ATOM   2973  O   LYS X 446     -38.054  24.324 -21.224  1.00 36.48           O
ATOM   2974  HA  LYS X 446     -39.630  23.249 -19.482  1.00 20.00           H
ATOM   2975  CB  LYS X 446     -40.706  25.115 -19.790  1.00 34.19           C
ATOM   2976 1HB  LYS X 446     -40.619  26.152 -19.465  1.00 20.00           H
ATOM   2977 2HB  LYS X 446     -40.727  25.124 -20.880  1.00 20.00           H
ATOM   2978  CG  LYS X 446     -42.051  24.597 -19.311  1.00 32.20           C
ATOM   2979 1HG  LYS X 446     -42.152  24.774 -18.240  1.00 20.00           H
ATOM   2980 2HG  LYS X 446     -42.853  25.148 -19.803  1.00 20.00           H
ATOM   2981  CD  LYS X 446     -42.219  23.116 -19.590  1.00 31.16           C
ATOM   2982 1HD  LYS X 446     -41.895  22.895 -20.607  1.00 20.00           H
ATOM   2983 2HD  LYS X 446     -41.580  22.541 -18.920  1.00 20.00           H
ATOM   2984  CE  LYS X 446     -43.672  22.703 -19.405  1.00 25.53           C
ATOM   2985 1HE  LYS X 446     -44.063  23.130 -18.482  1.00 20.00           H
ATOM   2986 2HE  LYS X 446     -44.276  23.100 -20.221  1.00 20.00           H
ATOM   2987  NZ  LYS X 446     -43.815  21.231 -19.362  1.00 24.55           N
ATOM   2988 1HZ  LYS X 446     -44.771  20.991 -19.125  1.00 20.00           H
ATOM   2989 2HZ  LYS X 446     -43.584  20.842 -20.270  1.00 20.00           H
ATOM   2990 3HZ  LYS X 446     -43.187  20.851 -18.662  1.00 20.00           H
ATOM   2991  HN  LYS X 446     -39.874  25.164 -17.440  1.00 20.00           H
ATOM   2992  N   SER X 447     -37.484  25.667 -19.521  1.00 34.14           N
ATOM   2993  CA  SER X 447     -36.282  26.165 -20.178  1.00 33.62           C
ATOM   2994  C   SER X 447     -35.231  25.047 -20.192  1.00 33.75           C
ATOM   2995  O   SER X 447     -34.452  24.927 -21.150  1.00 28.56           O
ATOM   2996  HA  SER X 447     -36.593  26.425 -21.190  1.00 20.00           H
ATOM   2997  CB  SER X 447     -35.729  27.376 -19.433  1.00 34.31           C
ATOM   2998 1HB  SER X 447     -35.459  27.085 -18.418  1.00 20.00           H
ATOM   2999 2HB  SER X 447     -34.815  27.716 -19.921  1.00 20.00           H
ATOM   3000  OG  SER X 447     -36.698  28.407 -19.415  1.00 43.99           O
ATOM   3001  HG  SER X 447     -36.757  28.837 -20.316  1.00 20.00           H
ATOM   3002  HN  SER X 447     -37.656  26.061 -18.618  1.00 20.00           H
ATOM   3003  N   ASP X 448     -35.211  24.236 -19.129  1.00 30.87           N
ATOM   3004  CA  ASP X 448     -34.259  23.138 -19.044  1.00 29.22           C
ATOM   3005  C   ASP X 448     -34.696  22.096 -20.059  1.00 25.84           C
ATOM   3006  O   ASP X 448     -33.858  21.396 -20.628  1.00 23.23           O
ATOM   3007  HA  ASP X 448     -33.289  23.582 -19.266  1.00 20.00           H
ATOM   3008  CB  ASP X 448     -34.248  22.498 -17.648  1.00 38.41           C
ATOM   3009 1HB  ASP X 448     -35.270  22.288 -17.332  1.00 20.00           H
ATOM   3010 2HB  ASP X 448     -33.723  21.543 -17.686  1.00 20.00           H
ATOM   3011  CG  ASP X 448     -33.579  23.378 -16.575  1.00 46.39           C
ATOM   3012  OD1 ASP X 448     -32.540  24.020 -16.865  1.00 49.79           O
ATOM   3013  OD2 ASP X 448     -34.084  23.405 -15.432  1.00 45.45           O
ATOM   3014  HN  ASP X 448     -35.827  24.325 -18.346  1.00 20.00           H
ATOM   3015  N   VAL X 449     -36.006  22.003 -20.281  1.00 21.08           N
ATOM   3016  CA  VAL X 449     -36.560  21.040 -21.234  1.00 21.96           C
ATOM   3017  C   VAL X 449     -36.004  21.374 -22.618  1.00 23.60           C
ATOM   3018  O   VAL X 449     -35.649  20.489 -23.397  1.00 22.39           O
ATOM   3019  HA  VAL X 449     -36.218  20.049 -20.936  1.00 20.00           H
ATOM   3020  CB  VAL X 449     -38.112  21.092 -21.280  1.00 23.32           C
ATOM   3021  HB  VAL X 449     -38.405  22.091 -21.602  1.00 20.00           H
ATOM   3022  CG1 VAL X 449     -38.649  20.076 -22.309  1.00 20.57           C
ATOM   3023 1HG1 VAL X 449     -38.365  20.391 -23.313  1.00 20.00           H
ATOM   3024 2HG1 VAL X 449     -38.226  19.093 -22.103  1.00 20.00           H
ATOM   3025 3HG1 VAL X 449     -39.736  20.027 -22.238  1.00 20.00           H
ATOM   3026  CG2 VAL X 449     -38.692  20.795 -19.898  1.00 22.59           C
ATOM   3027 1HG2 VAL X 449     -38.447  19.772 -19.613  1.00 20.00           H
ATOM   3028 2HG2 VAL X 449     -38.268  21.486 -19.170  1.00 20.00           H
ATOM   3029 3HG2 VAL X 449     -39.775  20.915 -19.925  1.00 20.00           H
ATOM   3030  HN  VAL X 449     -36.692  22.570 -19.825  1.00 20.00           H
ATOM   3031  N   TRP X 450     -35.940  22.661 -22.920  1.00 22.41           N
ATOM   3032  CA  TRP X 450     -35.419  23.080 -24.196  1.00 25.62           C
ATOM   3033  C   TRP X 450     -33.964  22.586 -24.235  1.00 25.77           C
ATOM   3034  O   TRP X 450     -33.528  21.973 -25.203  1.00 29.22           O
ATOM   3035  HA  TRP X 450     -36.015  22.601 -24.973  1.00 20.00           H
ATOM   3036  CB  TRP X 450     -35.471  24.616 -24.316  1.00 25.84           C
ATOM   3037 1HB  TRP X 450     -36.513  24.930 -24.384  1.00 20.00           H
ATOM   3038 2HB  TRP X 450     -35.065  25.055 -23.405  1.00 20.00           H
ATOM   3039  CG  TRP X 450     -34.713  25.146 -25.504  1.00 30.37           C
ATOM   3040  CD1 TRP X 450     -33.359  25.130 -25.681  1.00 29.97           C
ATOM   3041  HD1 TRP X 450     -32.646  24.784 -24.932  1.00 20.00           H
ATOM   3042  CD2 TRP X 450     -35.267  25.679 -26.719  1.00 32.13           C
ATOM   3043  NE1 TRP X 450     -33.032  25.612 -26.936  1.00 29.77           N
ATOM   3044  HE1 TRP X 450     -32.111  25.701 -27.315  1.00 20.00           H
ATOM   3045  CE2 TRP X 450     -34.187  25.956 -27.593  1.00 29.57           C
ATOM   3046  CE3 TRP X 450     -36.570  25.946 -27.162  1.00 32.66           C
ATOM   3047  HE3 TRP X 450     -37.408  25.736 -26.497  1.00 20.00           H
ATOM   3048  CZ2 TRP X 450     -34.363  26.476 -28.865  1.00 31.32           C
ATOM   3049  HZ2 TRP X 450     -33.519  26.680 -29.524  1.00 20.00           H
ATOM   3050  CZ3 TRP X 450     -36.743  26.471 -28.440  1.00 32.66           C
ATOM   3051  HZ3 TRP X 450     -37.737  26.695 -28.826  1.00 20.00           H
ATOM   3052  CH2 TRP X 450     -35.648  26.729 -29.273  1.00 31.36           C
ATOM   3053  HH2 TRP X 450     -35.837  27.140 -30.265  1.00 20.00           H
ATOM   3054  HN  TRP X 450     -36.236  23.394 -22.308  1.00 20.00           H
ATOM   3055  N   SER X 451     -33.231  22.844 -23.156  1.00 25.05           N
ATOM   3056  CA  SER X 451     -31.836  22.444 -23.047  1.00 24.33           C
ATOM   3057  C   SER X 451     -31.679  20.943 -23.085  1.00 26.29           C
ATOM   3058  O   SER X 451     -30.664  20.428 -23.559  1.00 28.67           O
ATOM   3059  HA  SER X 451     -31.340  22.888 -23.910  1.00 20.00           H
ATOM   3060  CB  SER X 451     -31.222  22.981 -21.749  1.00 22.49           C
ATOM   3061 1HB  SER X 451     -31.772  22.583 -20.896  1.00 20.00           H
ATOM   3062 2HB  SER X 451     -30.195  22.626 -21.660  1.00 20.00           H
ATOM   3063  OG  SER X 451     -31.258  24.392 -21.744  1.00 22.18           O
ATOM   3064  HG  SER X 451     -30.384  24.758 -22.065  1.00 20.00           H
ATOM   3065  HN  SER X 451     -33.574  23.324 -22.349  1.00 20.00           H
ATOM   3066  N   PHE X 452     -32.663  20.231 -22.563  1.00 28.10           N
ATOM   3067  CA  PHE X 452     -32.557  18.786 -22.578  1.00 28.09           C
ATOM   3068  C   PHE X 452     -32.625  18.384 -24.045  1.00 28.77           C
ATOM   3069  O   PHE X 452     -31.944  17.467 -24.499  1.00 28.83           O
ATOM   3070  HA  PHE X 452     -31.597  18.527 -22.131  1.00 20.00           H
ATOM   3071  CB  PHE X 452     -33.714  18.133 -21.820  1.00 27.57           C
ATOM   3072 1HB  PHE X 452     -33.715  18.499 -20.793  1.00 20.00           H
ATOM   3073 2HB  PHE X 452     -34.655  18.448 -22.272  1.00 20.00           H
ATOM   3074  CG  PHE X 452     -33.637  16.643 -21.818  1.00 26.83           C
ATOM   3075  CD1 PHE X 452     -32.792  15.990 -20.948  1.00 27.66           C
ATOM   3076  HD1 PHE X 452     -32.242  16.555 -20.195  1.00 20.00           H
ATOM   3077  CD2 PHE X 452     -34.330  15.902 -22.757  1.00 27.09           C
ATOM   3078  HD2 PHE X 452     -35.004  16.413 -23.444  1.00 20.00           H
ATOM   3079  CE1 PHE X 452     -32.629  14.620 -21.015  1.00 21.43           C
ATOM   3080  HE1 PHE X 452     -31.956  14.117 -20.321  1.00 20.00           H
ATOM   3081  CE2 PHE X 452     -34.175  14.545 -22.834  1.00 24.17           C
ATOM   3082  HE2 PHE X 452     -34.723  13.970 -23.581  1.00 20.00           H
ATOM   3083  CZ  PHE X 452     -33.316  13.901 -21.957  1.00 26.50           C
ATOM   3084  HZ  PHE X 452     -33.188  12.820 -22.018  1.00 20.00           H
ATOM   3085  HN  PHE X 452     -33.485  20.628 -22.154  1.00 20.00           H
ATOM   3086  N   GLY X 453     -33.473  19.098 -24.771  1.00 27.09           N
ATOM   3087  CA  GLY X 453     -33.676  18.826 -26.174  1.00 22.43           C
ATOM   3088  C   GLY X 453     -32.386  18.974 -26.944  1.00 22.84           C
ATOM   3089  O   GLY X 453     -32.095  18.203 -27.870  1.00 25.93           O
ATOM   3090 1HA  GLY X 453     -34.066  17.816 -26.300  1.00 20.00           H
ATOM   3091 2HA  GLY X 453     -34.425  19.509 -26.576  1.00 20.00           H
ATOM   3092  HN  GLY X 453     -34.018  19.855 -24.411  1.00 20.00           H
ATOM   3093  N   ILE X 454     -31.590  19.959 -26.563  1.00 17.25           N
ATOM   3094  CA  ILE X 454     -30.332  20.170 -27.254  1.00 18.05           C
ATOM   3095  C   ILE X 454     -29.253  19.191 -26.779  1.00 17.96           C
ATOM   3096  O   ILE X 454     -28.290  18.916 -27.501  1.00 14.64           O
ATOM   3097  HA  ILE X 454     -30.504  19.976 -28.313  1.00 20.00           H
ATOM   3098  CB  ILE X 454     -29.884  21.633 -27.109  1.00 18.39           C
ATOM   3099  HB  ILE X 454     -29.974  21.915 -26.060  1.00 20.00           H
ATOM   3100  CG1 ILE X 454     -30.849  22.499 -27.940  1.00 19.39           C
ATOM   3101 1HG1 ILE X 454     -30.662  22.341 -29.002  1.00 20.00           H
ATOM   3102 2HG1 ILE X 454     -31.877  22.191 -27.748  1.00 20.00           H
ATOM   3103  CG2 ILE X 454     -28.459  21.812 -27.613  1.00 14.76           C
ATOM   3104 1HG2 ILE X 454     -27.769  21.306 -26.938  1.00 20.00           H
ATOM   3105 2HG2 ILE X 454     -28.370  21.384 -28.612  1.00 20.00           H
ATOM   3106 3HG2 ILE X 454     -28.217  22.874 -27.650  1.00 20.00           H
ATOM   3107  CD1 ILE X 454     -30.771  23.957 -27.691  1.00 20.89           C
ATOM   3108 1HD1 ILE X 454     -30.900  24.151 -26.626  1.00 20.00           H
ATOM   3109 2HD1 ILE X 454     -29.798  24.329 -28.013  1.00 20.00           H
ATOM   3110 3HD1 ILE X 454     -31.558  24.464 -28.250  1.00 20.00           H
ATOM   3111  HN  ILE X 454     -31.797  20.587 -25.813  1.00 20.00           H
ATOM   3112  N   LEU X 455     -29.442  18.640 -25.584  1.00 18.21           N
ATOM   3113  CA  LEU X 455     -28.496  17.701 -25.050  1.00 17.60           C
ATOM   3114  C   LEU X 455     -28.674  16.424 -25.838  1.00 17.95           C
ATOM   3115  O   LEU X 455     -27.691  15.758 -26.167  1.00 16.73           O
ATOM   3116  HA  LEU X 455     -27.499  18.106 -25.224  1.00 20.00           H
ATOM   3117  CB  LEU X 455     -28.748  17.454 -23.554  1.00 20.57           C
ATOM   3118 1HB  LEU X 455     -28.805  18.419 -23.051  1.00 20.00           H
ATOM   3119 2HB  LEU X 455     -29.723  16.979 -23.444  1.00 20.00           H
ATOM   3120  CG  LEU X 455     -27.675  16.583 -22.868  1.00 21.43           C
ATOM   3121  HG  LEU X 455     -26.697  16.888 -23.241  1.00 20.00           H
ATOM   3122  CD1 LEU X 455     -27.685  16.817 -21.377  1.00 18.73           C
ATOM   3123 1HD1 LEU X 455     -27.642  17.888 -21.177  1.00 20.00           H
ATOM   3124 2HD1 LEU X 455     -28.599  16.405 -20.951  1.00 20.00           H
ATOM   3125 3HD1 LEU X 455     -26.821  16.328 -20.927  1.00 20.00           H
ATOM   3126  CD2 LEU X 455     -27.914  15.113 -23.206  1.00 23.19           C
ATOM   3127 1HD2 LEU X 455     -28.982  14.940 -23.338  1.00 20.00           H
ATOM   3128 2HD2 LEU X 455     -27.389  14.862 -24.127  1.00 20.00           H
ATOM   3129 3HD2 LEU X 455     -27.542  14.488 -22.394  1.00 20.00           H
ATOM   3130  HN  LEU X 455     -30.227  18.835 -24.996  1.00 20.00           H
ATOM   3131  N   LEU X 456     -29.921  16.072 -26.149  1.00 20.62           N
ATOM   3132  CA  LEU X 456     -30.172  14.854 -26.909  1.00 21.52           C
ATOM   3133  C   LEU X 456     -29.304  14.970 -28.139  1.00 23.25           C
ATOM   3134  O   LEU X 456     -28.602  14.044 -28.517  1.00 21.62           O
ATOM   3135  HA  LEU X 456     -29.848  14.013 -26.295  1.00 20.00           H
ATOM   3136  CB  LEU X 456     -31.623  14.770 -27.351  1.00 26.51           C
ATOM   3137 1HB  LEU X 456     -31.897  15.719 -27.813  1.00 20.00           H
ATOM   3138 2HB  LEU X 456     -31.703  14.005 -28.123  1.00 20.00           H
ATOM   3139  CG  LEU X 456     -32.677  14.459 -26.293  1.00 31.71           C
ATOM   3140  HG  LEU X 456     -32.707  15.289 -25.587  1.00 20.00           H
ATOM   3141  CD1 LEU X 456     -34.042  14.359 -26.967  1.00 30.93           C
ATOM   3142 1HD1 LEU X 456     -34.294  15.317 -27.422  1.00 20.00           H
ATOM   3143 2HD1 LEU X 456     -34.012  13.588 -27.737  1.00 20.00           H
ATOM   3144 3HD1 LEU X 456     -34.796  14.101 -26.224  1.00 20.00           H
ATOM   3145  CD2 LEU X 456     -32.317  13.155 -25.584  1.00 31.46           C
ATOM   3146 1HD2 LEU X 456     -32.020  12.410 -26.322  1.00 20.00           H
ATOM   3147 2HD2 LEU X 456     -31.492  13.332 -24.894  1.00 20.00           H
ATOM   3148 3HD2 LEU X 456     -33.182  12.792 -25.030  1.00 20.00           H
ATOM   3149  HN  LEU X 456     -30.731  16.599 -25.892  1.00 20.00           H
ATOM   3150  N   THR X 457     -29.370  16.142 -28.762  1.00 27.06           N
ATOM   3151  CA  THR X 457     -28.601  16.440 -29.962  1.00 28.89           C
ATOM   3152  C   THR X 457     -27.151  16.032 -29.758  1.00 29.47           C
ATOM   3153  O   THR X 457     -26.568  15.330 -30.584  1.00 30.41           O
ATOM   3154  HA  THR X 457     -28.996  15.839 -30.781  1.00 20.00           H
ATOM   3155  CB  THR X 457     -28.647  17.940 -30.292  1.00 31.77           C
ATOM   3156  HB  THR X 457     -28.358  18.538 -29.428  1.00 20.00           H
ATOM   3157  OG1 THR X 457     -29.948  18.281 -30.788  1.00 36.38           O
ATOM   3158  HG1 THR X 457     -30.102  19.265 -30.697  1.00 20.00           H
ATOM   3159  CG2 THR X 457     -27.603  18.292 -31.319  1.00 35.04           C
ATOM   3160 1HG2 THR X 457     -27.606  17.543 -32.111  1.00 20.00           H
ATOM   3161 2HG2 THR X 457     -26.621  18.317 -30.846  1.00 20.00           H
ATOM   3162 3HG2 THR X 457     -27.826  19.271 -31.743  1.00 20.00           H
ATOM   3163  HN  THR X 457     -29.945  16.903 -28.462  1.00 20.00           H
ATOM   3164  N   GLU X 458     -26.561  16.472 -28.655  1.00 33.14           N
ATOM   3165  CA  GLU X 458     -25.172  16.155 -28.341  1.00 34.11           C
ATOM   3166  C   GLU X 458     -24.979  14.657 -28.140  1.00 33.22           C
ATOM   3167  O   GLU X 458     -24.214  13.998 -28.849  1.00 33.80           O
ATOM   3168  HA  GLU X 458     -24.597  16.481 -29.208  1.00 20.00           H
ATOM   3169  CB  GLU X 458     -24.739  16.889 -27.066  1.00 35.12           C
ATOM   3170 1HB  GLU X 458     -25.352  16.560 -26.227  1.00 20.00           H
ATOM   3171 2HB  GLU X 458     -23.671  16.743 -26.903  1.00 20.00           H
ATOM   3172  CG  GLU X 458     -24.911  18.401 -27.100  1.00 33.38           C
ATOM   3173 1HG  GLU X 458     -24.214  18.834 -27.817  1.00 20.00           H
ATOM   3174 2HG  GLU X 458     -25.916  18.649 -27.442  1.00 20.00           H
ATOM   3175  CD  GLU X 458     -24.679  19.033 -25.735  1.00 34.24           C
ATOM   3176  OE1 GLU X 458     -25.592  18.941 -24.887  1.00 31.85           O
ATOM   3177  OE2 GLU X 458     -23.588  19.603 -25.506  1.00 34.92           O
ATOM   3178  HN  GLU X 458     -27.012  17.042 -27.969  1.00 20.00           H
ATOM   3179  N   LEU X 459     -25.687  14.131 -27.155  1.00 31.99           N
ATOM   3180  CA  LEU X 459     -25.625  12.724 -26.815  1.00 34.54           C
ATOM   3181  C   LEU X 459     -25.867  11.825 -28.018  1.00 36.30           C
ATOM   3182  O   LEU X 459     -25.567  10.629 -27.990  1.00 37.76           O
ATOM   3183  HA  LEU X 459     -24.615  12.518 -26.460  1.00 20.00           H
ATOM   3184  CB  LEU X 459     -26.665  12.424 -25.730  1.00 32.05           C
ATOM   3185 1HB  LEU X 459     -26.541  13.149 -24.925  1.00 20.00           H
ATOM   3186 2HB  LEU X 459     -27.657  12.583 -26.152  1.00 20.00           H
ATOM   3187  CG  LEU X 459     -26.592  11.022 -25.150  1.00 31.00           C
ATOM   3188  HG  LEU X 459     -26.771  10.310 -25.955  1.00 20.00           H
ATOM   3189  CD1 LEU X 459     -25.195  10.776 -24.608  1.00 29.77           C
ATOM   3190 1HD1 LEU X 459     -24.511  10.594 -25.437  1.00 20.00           H
ATOM   3191 2HD1 LEU X 459     -24.863  11.650 -24.048  1.00 20.00           H
ATOM   3192 3HD1 LEU X 459     -25.208   9.907 -23.950  1.00 20.00           H
ATOM   3193  CD2 LEU X 459     -27.622  10.871 -24.063  1.00 34.93           C
ATOM   3194 1HD2 LEU X 459     -27.387  11.549 -23.243  1.00 20.00           H
ATOM   3195 2HD2 LEU X 459     -28.608  11.111 -24.461  1.00 20.00           H
ATOM   3196 3HD2 LEU X 459     -27.617   9.844 -23.698  1.00 20.00           H
ATOM   3197  HN  LEU X 459     -26.312  14.653 -26.575  1.00 20.00           H
ATOM   3198  N   VAL X 460     -26.402  12.397 -29.084  1.00 37.73           N
ATOM   3199  CA  VAL X 460     -26.674  11.602 -30.265  1.00 39.00           C
ATOM   3200  C   VAL X 460     -25.646  11.793 -31.382  1.00 42.94           C
ATOM   3201  O   VAL X 460     -25.507  10.929 -32.259  1.00 46.38           O
ATOM   3202  HA  VAL X 460     -26.629  10.553 -29.973  1.00 20.00           H
ATOM   3203  CB  VAL X 460     -28.113  11.896 -30.784  1.00 35.02           C
ATOM   3204  HB  VAL X 460     -28.546  12.671 -30.151  1.00 20.00           H
ATOM   3205  CG1 VAL X 460     -28.079  12.423 -32.213  1.00 27.71           C
ATOM   3206 1HG1 VAL X 460     -27.440  13.305 -32.260  1.00 20.00           H
ATOM   3207 2HG1 VAL X 460     -27.684  11.653 -32.875  1.00 20.00           H
ATOM   3208 3HG1 VAL X 460     -29.089  12.689 -32.526  1.00 20.00           H
ATOM   3209  CG2 VAL X 460     -28.953  10.628 -30.696  1.00 32.65           C
ATOM   3210 1HG2 VAL X 460     -28.505   9.852 -31.316  1.00 20.00           H
ATOM   3211 2HG2 VAL X 460     -28.992  10.289 -29.661  1.00 20.00           H
ATOM   3212 3HG2 VAL X 460     -29.963  10.836 -31.048  1.00 20.00           H
ATOM   3213  HN  VAL X 460     -26.640  13.367 -29.138  1.00 20.00           H
ATOM   3214  N   THR X 461     -24.907  12.900 -31.354  1.00 41.60           N
ATOM   3215  CA  THR X 461     -23.916  13.132 -32.392  1.00 43.22           C
ATOM   3216  C   THR X 461     -22.472  13.135 -31.894  1.00 42.56           C
ATOM   3217  O   THR X 461     -21.625  13.877 -32.397  1.00 43.31           O
ATOM   3218  HA  THR X 461     -23.970  12.312 -33.108  1.00 20.00           H
ATOM   3219  CB  THR X 461     -24.203  14.453 -33.146  1.00 47.46           C
ATOM   3220  HB  THR X 461     -23.467  14.620 -33.933  1.00 20.00           H
ATOM   3221  OG1 THR X 461     -24.265  15.542 -32.217  1.00 52.48           O
ATOM   3222  HG1 THR X 461     -25.105  15.483 -31.677  1.00 20.00           H
ATOM   3223  CG2 THR X 461     -25.523  14.356 -33.908  1.00 47.24           C
ATOM   3224 1HG2 THR X 461     -26.317  14.814 -33.319  1.00 20.00           H
ATOM   3225 2HG2 THR X 461     -25.762  13.308 -34.088  1.00 20.00           H
ATOM   3226 3HG2 THR X 461     -25.431  14.877 -34.861  1.00 20.00           H
ATOM   3227  HN  THR X 461     -24.985  13.606 -30.651  1.00 20.00           H
ATOM   3228  N   LYS X 462     -22.187  12.300 -30.904  1.00 40.84           N
ATOM   3229  CA  LYS X 462     -20.837  12.215 -30.359  1.00 41.25           C
ATOM   3230  C   LYS X 462     -20.351  13.520 -29.760  1.00 39.10           C
ATOM   3231  O   LYS X 462     -19.188  13.872 -29.902  1.00 39.55           O
ATOM   3232  HA  LYS X 462     -20.857  11.487 -29.548  1.00 20.00           H
ATOM   3233  CB  LYS X 462     -19.865  11.779 -31.456  1.00 43.25           C
ATOM   3234 1HB  LYS X 462     -19.921  12.473 -32.294  1.00 20.00           H
ATOM   3235 2HB  LYS X 462     -18.843  11.819 -31.078  1.00 20.00           H
ATOM   3236  CG  LYS X 462     -20.127  10.371 -31.982  1.00 50.77           C
ATOM   3237 1HG  LYS X 462     -21.185  10.259 -32.220  1.00 20.00           H
ATOM   3238 2HG  LYS X 462     -19.574  10.216 -32.908  1.00 20.00           H
ATOM   3239  CD  LYS X 462     -19.718   9.313 -30.959  1.00 53.18           C
ATOM   3240 1HD  LYS X 462     -18.653   9.100 -31.056  1.00 20.00           H
ATOM   3241 2HD  LYS X 462     -19.876   9.697 -29.951  1.00 20.00           H
ATOM   3242  CE  LYS X 462     -20.516   8.020 -31.144  1.00 52.64           C
ATOM   3243 1HE  LYS X 462     -20.643   7.813 -32.207  1.00 20.00           H
ATOM   3244 2HE  LYS X 462     -19.964   7.181 -30.719  1.00 20.00           H
ATOM   3245  NZ  LYS X 462     -21.857   8.099 -30.499  1.00 50.36           N
ATOM   3246 1HZ  LYS X 462     -22.473   7.410 -30.915  1.00 20.00           H
ATOM   3247 2HZ  LYS X 462     -21.766   7.915 -29.506  1.00 20.00           H
ATOM   3248 3HZ  LYS X 462     -22.244   9.026 -30.637  1.00 20.00           H
ATOM   3249  HN  LYS X 462     -22.855  11.691 -30.476  1.00 20.00           H
ATOM   3250  N   GLY X 463     -21.235  14.248 -29.092  1.00 38.42           N
ATOM   3251  CA  GLY X 463     -20.817  15.495 -28.485  1.00 35.42           C
ATOM   3252  C   GLY X 463     -20.470  16.591 -29.479  1.00 34.96           C
ATOM   3253  O   GLY X 463     -19.500  17.331 -29.283  1.00 31.23           O
ATOM   3254 1HA  GLY X 463     -21.607  15.870 -27.835  1.00 20.00           H
ATOM   3255 2HA  GLY X 463     -19.943  15.323 -27.857  1.00 20.00           H
ATOM   3256  HN  GLY X 463     -22.195  13.992 -28.973  1.00 20.00           H
ATOM   3257  N   ARG X 464     -21.257  16.697 -30.544  1.00 34.24           N
ATOM   3258  CA  ARG X 464     -21.037  17.741 -31.531  1.00 34.79           C
ATOM   3259  C   ARG X 464     -21.613  19.038 -30.985  1.00 33.01           C
ATOM   3260  O   ARG X 464     -22.529  19.019 -30.160  1.00 34.06           O
ATOM   3261  HA  ARG X 464     -19.954  17.792 -31.647  1.00 20.00           H
ATOM   3262  CB  ARG X 464     -21.755  17.407 -32.845  1.00 39.40           C
ATOM   3263 1HB  ARG X 464     -21.289  16.537 -33.307  1.00 20.00           H
ATOM   3264 2HB  ARG X 464     -22.792  17.141 -32.640  1.00 20.00           H
ATOM   3265  CG  ARG X 464     -21.730  18.563 -33.835  1.00 39.22           C
ATOM   3266 1HG  ARG X 464     -21.968  19.493 -33.319  1.00 20.00           H
ATOM   3267 2HG  ARG X 464     -20.726  18.674 -34.245  1.00 20.00           H
ATOM   3268  CD  ARG X 464     -22.710  18.361 -34.971  1.00 41.69           C
ATOM   3269 1HD  ARG X 464     -22.418  18.970 -35.827  1.00 20.00           H
ATOM   3270 2HD  ARG X 464     -22.691  17.321 -35.298  1.00 20.00           H
ATOM   3271  NE  ARG X 464     -24.079  18.710 -34.591  1.00 44.43           N
ATOM   3272  HE  ARG X 464     -24.243  19.005 -33.650  1.00 20.00           H
ATOM   3273  CZ  ARG X 464     -25.116  18.657 -35.424  1.00 45.23           C
ATOM   3274  NH1 ARG X 464     -26.326  18.997 -35.005  1.00 45.81           N
ATOM   3275 1HH1 ARG X 464     -26.463  19.295 -34.060  1.00 20.00           H
ATOM   3276 2HH1 ARG X 464     -27.103  18.956 -35.634  1.00 20.00           H
ATOM   3277  NH2 ARG X 464     -24.943  18.261 -36.679  1.00 43.39           N
ATOM   3278 1HH2 ARG X 464     -25.723  18.222 -37.303  1.00 20.00           H
ATOM   3279 2HH2 ARG X 464     -24.032  18.002 -37.000  1.00 20.00           H
ATOM   3280  HN  ARG X 464     -22.027  16.088 -30.733  1.00 20.00           H
ATOM   3281  N   VAL X 465     -21.087  20.162 -31.448  1.00 31.03           N
ATOM   3282  CA  VAL X 465     -21.572  21.455 -30.989  1.00 31.39           C
ATOM   3283  C   VAL X 465     -22.898  21.713 -31.688  1.00 32.59           C
ATOM   3284  O   VAL X 465     -23.005  21.581 -32.905  1.00 32.98           O
ATOM   3285  HA  VAL X 465     -21.732  21.384 -29.913  1.00 20.00           H
ATOM   3286  CB  VAL X 465     -20.577  22.601 -31.324  1.00 29.91           C
ATOM   3287  HB  VAL X 465     -19.609  22.341 -30.895  1.00 20.00           H
ATOM   3288  CG1 VAL X 465     -20.414  22.727 -32.836  1.00 33.71           C
ATOM   3289 1HG1 VAL X 465     -20.310  21.734 -33.274  1.00 20.00           H
ATOM   3290 2HG1 VAL X 465     -21.291  23.220 -33.256  1.00 20.00           H
ATOM   3291 3HG1 VAL X 465     -19.525  23.317 -33.058  1.00 20.00           H
ATOM   3292  CG2 VAL X 465     -21.069  23.910 -30.742  1.00 28.71           C
ATOM   3293 1HG2 VAL X 465     -22.048  24.148 -31.159  1.00 20.00           H
ATOM   3294 2HG2 VAL X 465     -21.148  23.819 -29.659  1.00 20.00           H
ATOM   3295 3HG2 VAL X 465     -20.366  24.705 -30.990  1.00 20.00           H
ATOM   3296  HN  VAL X 465     -20.348  20.198 -32.120  1.00 20.00           H
ATOM   3297  N   PRO X 466     -23.945  22.058 -30.920  1.00 34.53           N
ATOM   3298  CA  PRO X 466     -25.248  22.320 -31.535  1.00 35.24           C
ATOM   3299  C   PRO X 466     -25.179  23.423 -32.583  1.00 37.52           C
ATOM   3300  O   PRO X 466     -24.270  24.254 -32.561  1.00 37.28           O
ATOM   3301  HA  PRO X 466     -25.595  21.438 -32.073  1.00 20.00           H
ATOM   3302  CB  PRO X 466     -26.109  22.713 -30.344  1.00 32.79           C
ATOM   3303 1HB  PRO X 466     -26.881  23.429 -30.626  1.00 20.00           H
ATOM   3304 2HB  PRO X 466     -26.618  21.850 -29.915  1.00 20.00           H
ATOM   3305  CG  PRO X 466     -25.121  23.307 -29.390  1.00 34.03           C
ATOM   3306 1HG  PRO X 466     -24.835  24.314 -29.694  1.00 20.00           H
ATOM   3307 2HG  PRO X 466     -25.540  23.385 -28.387  1.00 20.00           H
ATOM   3308  CD  PRO X 466     -23.993  22.331 -29.476  1.00 31.14           C
ATOM   3309 1HD  PRO X 466     -23.064  22.758 -29.099  1.00 20.00           H
ATOM   3310 2HD  PRO X 466     -24.193  21.434 -28.890  1.00 20.00           H
ATOM   3311  N   TYR X 467     -26.148  23.409 -33.493  1.00 41.77           N
ATOM   3312  CA  TYR X 467     -26.250  24.393 -34.568  1.00 43.89           C
ATOM   3313  C   TYR X 467     -24.911  24.599 -35.273  1.00 46.58           C
ATOM   3314  O   TYR X 467     -24.368  25.704 -35.306  1.00 45.43           O
ATOM   3315  HA  TYR X 467     -26.975  24.024 -35.294  1.00 20.00           H
ATOM   3316  CB  TYR X 467     -26.747  25.721 -33.996  1.00 44.09           C
ATOM   3317 1HB  TYR X 467     -25.961  26.155 -33.378  1.00 20.00           H
ATOM   3318 2HB  TYR X 467     -26.926  26.414 -34.818  1.00 20.00           H
ATOM   3319  CG  TYR X 467     -28.007  25.612 -33.171  1.00 43.04           C
ATOM   3320  CD1 TYR X 467     -29.263  25.646 -33.762  1.00 44.81           C
ATOM   3321  HD1 TYR X 467     -29.354  25.728 -34.845  1.00 20.00           H
ATOM   3322  CD2 TYR X 467     -27.942  25.502 -31.788  1.00 45.66           C
ATOM   3323  HD2 TYR X 467     -26.962  25.471 -31.312  1.00 20.00           H
ATOM   3324  CE1 TYR X 467     -30.430  25.577 -32.994  1.00 43.96           C
ATOM   3325  HE1 TYR X 467     -31.411  25.605 -33.468  1.00 20.00           H
ATOM   3326  CE2 TYR X 467     -29.098  25.432 -31.010  1.00 45.13           C
ATOM   3327  HE2 TYR X 467     -29.017  25.347 -29.926  1.00 20.00           H
ATOM   3328  CZ  TYR X 467     -30.334  25.472 -31.624  1.00 42.39           C
ATOM   3329  OH  TYR X 467     -31.468  25.423 -30.854  1.00 41.81           O
ATOM   3330  HH  TYR X 467     -31.322  25.920 -29.999  1.00 20.00           H
ATOM   3331  HN  TYR X 467     -26.882  22.730 -33.518  1.00 20.00           H
ATOM   3332  N   PRO X 468     -24.374  23.524 -35.859  1.00 49.30           N
ATOM   3333  CA  PRO X 468     -23.111  23.427 -36.593  1.00 51.95           C
ATOM   3334  C   PRO X 468     -22.520  24.701 -37.218  1.00 54.96           C
ATOM   3335  O   PRO X 468     -21.664  25.359 -36.610  1.00 58.09           O
ATOM   3336  HA  PRO X 468     -22.310  23.114 -35.924  1.00 20.00           H
ATOM   3337  CB  PRO X 468     -23.415  22.364 -37.632  1.00 51.16           C
ATOM   3338 1HB  PRO X 468     -23.972  22.774 -38.475  1.00 20.00           H
ATOM   3339 2HB  PRO X 468     -22.503  21.926 -38.037  1.00 20.00           H
ATOM   3340  CG  PRO X 468     -24.215  21.395 -36.823  1.00 51.48           C
ATOM   3341 1HG  PRO X 468     -24.757  20.700 -37.464  1.00 20.00           H
ATOM   3342 2HG  PRO X 468     -23.573  20.797 -36.176  1.00 20.00           H
ATOM   3343  CD  PRO X 468     -25.156  22.286 -36.025  1.00 49.67           C
ATOM   3344 1HD  PRO X 468     -26.091  22.461 -36.558  1.00 20.00           H
ATOM   3345 2HD  PRO X 468     -25.414  21.839 -35.065  1.00 20.00           H
ATOM   3346  N   GLY X 469     -22.963  25.046 -38.423  1.00 53.17           N
ATOM   3347  CA  GLY X 469     -22.406  26.207 -39.097  1.00 53.33           C
ATOM   3348  C   GLY X 469     -22.793  27.622 -38.681  1.00 55.34           C
ATOM   3349  O   GLY X 469     -22.372  28.581 -39.338  1.00 56.05           O
ATOM   3350 1HA  GLY X 469     -21.319  26.193 -39.016  1.00 20.00           H
ATOM   3351 2HA  GLY X 469     -22.647  26.166 -40.159  1.00 20.00           H
ATOM   3352  HN  GLY X 469     -23.676  24.551 -38.920  1.00 20.00           H
ATOM   3353  N   MET X 470     -23.573  27.786 -37.615  1.00 53.41           N
ATOM   3354  CA  MET X 470     -23.966  29.127 -37.202  1.00 53.09           C
ATOM   3355  C   MET X 470     -23.319  29.622 -35.912  1.00 53.48           C
ATOM   3356  O   MET X 470     -22.675  28.861 -35.198  1.00 54.26           O
ATOM   3357  HA  MET X 470     -23.652  29.787 -38.011  1.00 20.00           H
ATOM   3358  CB  MET X 470     -25.501  29.227 -37.113  1.00 52.84           C
ATOM   3359 1HB  MET X 470     -25.779  29.907 -36.308  1.00 20.00           H
ATOM   3360 2HB  MET X 470     -25.896  29.649 -38.037  1.00 20.00           H
ATOM   3361  CG  MET X 470     -26.231  27.911 -36.867  1.00 51.71           C
ATOM   3362 1HG  MET X 470     -25.636  27.079 -37.245  1.00 20.00           H
ATOM   3363 2HG  MET X 470     -26.358  27.751 -35.796  1.00 20.00           H
ATOM   3364  SD  MET X 470     -27.873  27.854 -37.659  1.00 54.18           S
ATOM   3365  CE  MET X 470     -28.764  29.075 -36.726  1.00 50.56           C
ATOM   3366 1HE  MET X 470     -29.093  28.642 -35.781  1.00 20.00           H
ATOM   3367 2HE  MET X 470     -28.114  29.927 -36.528  1.00 20.00           H
ATOM   3368 3HE  MET X 470     -29.632  29.405 -37.296  1.00 20.00           H
ATOM   3369  HN  MET X 470     -23.922  27.034 -37.056  1.00 20.00           H
ATOM   3370  N   ASN X 471     -23.481  30.910 -35.627  1.00 53.67           N
ATOM   3371  CA  ASN X 471     -22.908  31.488 -34.424  1.00 59.10           C
ATOM   3372  C   ASN X 471     -23.976  32.053 -33.488  1.00 60.92           C
ATOM   3373  O   ASN X 471     -25.073  32.393 -33.925  1.00 63.02           O
ATOM   3374  HA  ASN X 471     -22.359  30.675 -33.949  1.00 20.00           H
ATOM   3375  CB  ASN X 471     -21.903  32.584 -34.796  1.00 60.68           C
ATOM   3376 1HB  ASN X 471     -21.500  33.036 -33.890  1.00 20.00           H
ATOM   3377 2HB  ASN X 471     -21.063  32.145 -35.333  1.00 20.00           H
ATOM   3378  CG  ASN X 471     -22.513  33.676 -35.655  1.00 63.38           C
ATOM   3379  OD1 ASN X 471     -23.453  34.364 -35.244  1.00 64.01           O
ATOM   3380  ND2 ASN X 471     -21.979  33.842 -36.857  1.00 64.82           N
ATOM   3381 1HD2 ASN X 471     -21.218  33.263 -37.150  1.00 20.00           H
ATOM   3382 2HD2 ASN X 471     -22.337  34.546 -37.470  1.00 20.00           H
ATOM   3383  HN  ASN X 471     -23.991  31.550 -36.201  1.00 20.00           H
ATOM   3384  N   ASN X 472     -23.648  32.150 -32.201  1.00 61.33           N
ATOM   3385  CA  ASN X 472     -24.578  32.671 -31.208  1.00 62.49           C
ATOM   3386  C   ASN X 472     -25.436  33.823 -31.737  1.00 61.72           C
ATOM   3387  O   ASN X 472     -26.584  33.990 -31.330  1.00 60.59           O
ATOM   3388  HA  ASN X 472     -25.201  31.822 -30.926  1.00 20.00           H
ATOM   3389  CB  ASN X 472     -23.807  33.103 -29.957  1.00 65.04           C
ATOM   3390 1HB  ASN X 472     -22.952  33.714 -30.245  1.00 20.00           H
ATOM   3391 2HB  ASN X 472     -24.445  33.725 -29.329  1.00 20.00           H
ATOM   3392  CG  ASN X 472     -23.311  31.915 -29.135  1.00 69.59           C
ATOM   3393  OD1 ASN X 472     -22.670  31.000 -29.660  1.00 70.11           O
ATOM   3394  ND2 ASN X 472     -23.605  31.931 -27.838  1.00 73.76           N
ATOM   3395 1HD2 ASN X 472     -24.124  32.694 -27.452  1.00 20.00           H
ATOM   3396 2HD2 ASN X 472     -23.307  31.180 -27.248  1.00 20.00           H
ATOM   3397  HN  ASN X 472     -22.760  31.879 -31.828  1.00 20.00           H
ATOM   3398  N   ARG X 473     -24.880  34.614 -32.647  1.00 62.43           N
ATOM   3399  CA  ARG X 473     -25.602  35.743 -33.231  1.00 63.44           C
ATOM   3400  C   ARG X 473     -26.648  35.197 -34.193  1.00 62.70           C
ATOM   3401  O   ARG X 473     -27.828  35.546 -34.127  1.00 61.24           O
ATOM   3402  HA  ARG X 473     -26.057  36.252 -32.381  1.00 20.00           H
ATOM   3403  CB  ARG X 473     -24.632  36.651 -34.001  1.00 66.53           C
ATOM   3404 1HB  ARG X 473     -24.055  37.252 -33.298  1.00 20.00           H
ATOM   3405 2HB  ARG X 473     -23.920  36.041 -34.557  1.00 20.00           H
ATOM   3406  CG  ARG X 473     -25.292  37.608 -34.993  1.00 70.14           C
ATOM   3407 1HG  ARG X 473     -24.534  38.243 -35.451  1.00 20.00           H
ATOM   3408 2HG  ARG X 473     -25.759  37.039 -35.797  1.00 20.00           H
ATOM   3409  CD  ARG X 473     -26.332  38.471 -34.314  1.00 72.78           C
ATOM   3410 1HD  ARG X 473     -26.670  39.252 -34.995  1.00 20.00           H
ATOM   3411 2HD  ARG X 473     -27.205  37.870 -34.060  1.00 20.00           H
ATOM   3412  NE  ARG X 473     -25.796  39.083 -33.103  1.00 79.81           N
ATOM   3413  HE  ARG X 473     -26.241  38.869 -32.233  1.00 20.00           H
ATOM   3414  CZ  ARG X 473     -24.754  39.908 -33.078  1.00 82.40           C
ATOM   3415  NH1 ARG X 473     -24.329  40.413 -31.925  1.00 82.56           N
ATOM   3416 1HH1 ARG X 473     -24.793  40.173 -31.073  1.00 20.00           H
ATOM   3417 2HH1 ARG X 473     -23.545  41.033 -31.910  1.00 20.00           H
ATOM   3418  NH2 ARG X 473     -24.143  40.235 -34.210  1.00 83.94           N
ATOM   3419 1HH2 ARG X 473     -23.359  40.855 -34.194  1.00 20.00           H
ATOM   3420 2HH2 ARG X 473     -24.467  39.861 -35.079  1.00 20.00           H
ATOM   3421  HN  ARG X 473     -23.949  34.500 -32.993  1.00 20.00           H
ATOM   3422  N   GLU X 474     -26.194  34.331 -35.089  1.00 60.66           N
ATOM   3423  CA  GLU X 474     -27.059  33.721 -36.077  1.00 58.60           C
ATOM   3424  C   GLU X 474     -28.078  32.809 -35.411  1.00 56.40           C
ATOM   3425  O   GLU X 474     -29.287  32.965 -35.602  1.00 54.73           O
ATOM   3426  HA  GLU X 474     -27.572  34.550 -36.564  1.00 20.00           H
ATOM   3427  CB  GLU X 474     -26.221  32.924 -37.076  1.00 61.00           C
ATOM   3428 1HB  GLU X 474     -25.793  32.051 -36.583  1.00 20.00           H
ATOM   3429 2HB  GLU X 474     -26.828  32.673 -37.946  1.00 20.00           H
ATOM   3430  CG  GLU X 474     -25.031  33.694 -37.636  1.00 62.94           C
ATOM   3431 1HG  GLU X 474     -25.370  34.643 -38.052  1.00 20.00           H
ATOM   3432 2HG  GLU X 474     -24.335  33.930 -36.831  1.00 20.00           H
ATOM   3433  CD  GLU X 474     -24.292  32.922 -38.714  1.00 64.73           C
ATOM   3434  OE1 GLU X 474     -24.872  32.734 -39.804  1.00 66.22           O
ATOM   3435  OE2 GLU X 474     -23.148  32.494 -38.470  1.00 64.59           O
ATOM   3436  HN  GLU X 474     -25.240  34.038 -35.150  1.00 20.00           H
ATOM   3437  N   VAL X 475     -27.588  31.858 -34.622  1.00 54.34           N
ATOM   3438  CA  VAL X 475     -28.461  30.923 -33.935  1.00 52.43           C
ATOM   3439  C   VAL X 475     -29.601  31.631 -33.232  1.00 51.96           C
ATOM   3440  O   VAL X 475     -30.680  31.069 -33.087  1.00 51.05           O
ATOM   3441  HA  VAL X 475     -28.895  30.265 -34.687  1.00 20.00           H
ATOM   3442  CB  VAL X 475     -27.683  30.080 -32.919  1.00 51.96           C
ATOM   3443  HB  VAL X 475     -27.254  30.757 -32.180  1.00 20.00           H
ATOM   3444  CG1 VAL X 475     -28.620  29.132 -32.207  1.00 51.34           C
ATOM   3445 1HG1 VAL X 475     -29.295  29.700 -31.567  1.00 20.00           H
ATOM   3446 2HG1 VAL X 475     -29.200  28.574 -32.942  1.00 20.00           H
ATOM   3447 3HG1 VAL X 475     -28.041  28.438 -31.598  1.00 20.00           H
ATOM   3448  CG2 VAL X 475     -26.602  29.286 -33.636  1.00 54.46           C
ATOM   3449 1HG2 VAL X 475     -26.851  29.206 -34.694  1.00 20.00           H
ATOM   3450 2HG2 VAL X 475     -25.644  29.795 -33.526  1.00 20.00           H
ATOM   3451 3HG2 VAL X 475     -26.536  28.288 -33.202  1.00 20.00           H
ATOM   3452  HN  VAL X 475     -26.612  31.722 -34.450  1.00 20.00           H
ATOM   3453  N   LEU X 476     -29.364  32.872 -32.808  1.00 53.62           N
ATOM   3454  CA  LEU X 476     -30.378  33.666 -32.116  1.00 51.46           C
ATOM   3455  C   LEU X 476     -31.539  34.035 -33.018  1.00 52.26           C
ATOM   3456  O   LEU X 476     -32.694  34.028 -32.590  1.00 51.52           O
ATOM   3457  HA  LEU X 476     -30.782  33.051 -31.312  1.00 20.00           H
ATOM   3458  CB  LEU X 476     -29.768  34.946 -31.561  1.00 52.41           C
ATOM   3459 1HB  LEU X 476     -28.815  35.118 -32.062  1.00 20.00           H
ATOM   3460 2HB  LEU X 476     -30.420  35.779 -31.823  1.00 20.00           H
ATOM   3461  CG  LEU X 476     -29.528  34.983 -30.049  1.00 54.34           C
ATOM   3462  HG  LEU X 476     -28.909  34.127 -29.781  1.00 20.00           H
ATOM   3463  CD1 LEU X 476     -28.758  36.251 -29.682  1.00 55.04           C
ATOM   3464 1HD1 LEU X 476     -27.802  36.260 -30.206  1.00 20.00           H
ATOM   3465 2HD1 LEU X 476     -29.339  37.126 -29.972  1.00 20.00           H
ATOM   3466 3HD1 LEU X 476     -28.583  36.271 -28.606  1.00 20.00           H
ATOM   3467  CD2 LEU X 476     -30.863  34.928 -29.324  1.00 52.32           C
ATOM   3468 1HD2 LEU X 476     -31.556  35.631 -29.786  1.00 20.00           H
ATOM   3469 2HD2 LEU X 476     -31.271  33.919 -29.390  1.00 20.00           H
ATOM   3470 3HD2 LEU X 476     -30.719  35.194 -28.277  1.00 20.00           H
ATOM   3471  HN  LEU X 476     -28.492  33.347 -32.928  1.00 20.00           H
ATOM   3472  N   GLU X 477     -31.236  34.354 -34.272  1.00 54.93           N
ATOM   3473  CA  GLU X 477     -32.276  34.724 -35.220  1.00 57.15           C
ATOM   3474  C   GLU X 477     -33.038  33.541 -35.825  1.00 55.17           C
ATOM   3475  O   GLU X 477     -34.261  33.588 -35.901  1.00 55.32           O
ATOM   3476  HA  GLU X 477     -32.986  35.325 -34.651  1.00 20.00           H
ATOM   3477  CB  GLU X 477     -31.693  35.589 -36.340  1.00 62.90           C
ATOM   3478 1HB  GLU X 477     -31.130  36.417 -35.909  1.00 20.00           H
ATOM   3479 2HB  GLU X 477     -31.100  34.969 -37.012  1.00 20.00           H
ATOM   3480  CG  GLU X 477     -32.756  36.234 -37.226  1.00 72.00           C
ATOM   3481 1HG  GLU X 477     -32.275  36.810 -38.017  1.00 20.00           H
ATOM   3482 2HG  GLU X 477     -33.349  35.459 -37.712  1.00 20.00           H
ATOM   3483  CD  GLU X 477     -33.697  37.157 -36.451  1.00 77.12           C
ATOM   3484  OE1 GLU X 477     -34.644  37.697 -37.065  1.00 79.70           O
ATOM   3485  OE2 GLU X 477     -33.492  37.344 -35.235  1.00 80.46           O
ATOM   3486  HN  GLU X 477     -30.305  34.362 -34.638  1.00 20.00           H
ATOM   3487  N   GLN X 478     -32.345  32.482 -36.249  1.00 52.23           N
ATOM   3488  CA  GLN X 478     -33.064  31.345 -36.832  1.00 50.75           C
ATOM   3489  C   GLN X 478     -34.097  30.800 -35.863  1.00 48.29           C
ATOM   3490  O   GLN X 478     -35.287  30.752 -36.175  1.00 47.93           O
ATOM   3491  HA  GLN X 478     -33.566  31.741 -37.715  1.00 20.00           H
ATOM   3492  CB  GLN X 478     -32.138  30.176 -37.213  1.00 53.44           C
ATOM   3493 1HB  GLN X 478     -31.309  30.546 -37.816  1.00 20.00           H
ATOM   3494 2HB  GLN X 478     -31.707  29.740 -36.312  1.00 20.00           H
ATOM   3495  CG  GLN X 478     -32.896  29.066 -38.009  1.00 54.63           C
ATOM   3496 1HG  GLN X 478     -33.970  29.171 -37.854  1.00 20.00           H
ATOM   3497 2HG  GLN X 478     -32.715  29.191 -39.077  1.00 20.00           H
ATOM   3498  CD  GLN X 478     -32.530  27.605 -37.657  1.00 53.35           C
ATOM   3499  OE1 GLN X 478     -33.082  26.658 -38.237  1.00 49.59           O
ATOM   3500  NE2 GLN X 478     -31.611  27.424 -36.715  1.00 51.82           N
ATOM   3501 1HE2 GLN X 478     -31.190  28.214 -36.269  1.00 20.00           H
ATOM   3502 2HE2 GLN X 478     -31.340  26.498 -36.452  1.00 20.00           H
ATOM   3503  HN  GLN X 478     -31.349  32.408 -36.196  1.00 20.00           H
ATOM   3504  N   VAL X 479     -33.622  30.371 -34.697  1.00 44.65           N
ATOM   3505  CA  VAL X 479     -34.488  29.816 -33.666  1.00 44.77           C
ATOM   3506  C   VAL X 479     -35.696  30.726 -33.466  1.00 44.54           C
ATOM   3507  O   VAL X 479     -36.834  30.263 -33.434  1.00 42.61           O
ATOM   3508  HA  VAL X 479     -34.838  28.846 -34.018  1.00 20.00           H
ATOM   3509  CB  VAL X 479     -33.713  29.669 -32.338  1.00 45.35           C
ATOM   3510  HB  VAL X 479     -32.903  28.957 -32.499  1.00 20.00           H
ATOM   3511  CG1 VAL X 479     -33.117  30.997 -31.958  1.00 51.28           C
ATOM   3512 1HG1 VAL X 479     -32.799  31.524 -32.858  1.00 20.00           H
ATOM   3513 2HG1 VAL X 479     -33.863  31.593 -31.432  1.00 20.00           H
ATOM   3514 3HG1 VAL X 479     -32.257  30.836 -31.308  1.00 20.00           H
ATOM   3515  CG2 VAL X 479     -34.628  29.180 -31.228  1.00 42.43           C
ATOM   3516 1HG2 VAL X 479     -35.185  30.023 -30.818  1.00 20.00           H
ATOM   3517 2HG2 VAL X 479     -35.325  28.445 -31.629  1.00 20.00           H
ATOM   3518 3HG2 VAL X 479     -34.030  28.722 -30.440  1.00 20.00           H
ATOM   3519  HN  VAL X 479     -32.655  30.396 -34.444  1.00 20.00           H
ATOM   3520  N   GLU X 480     -35.433  32.021 -33.337  1.00 46.08           N
ATOM   3521  CA  GLU X 480     -36.490  33.005 -33.146  1.00 45.65           C
ATOM   3522  C   GLU X 480     -37.538  32.879 -34.251  1.00 45.40           C
ATOM   3523  O   GLU X 480     -38.705  32.574 -33.984  1.00 46.81           O
ATOM   3524  HA  GLU X 480     -36.938  32.765 -32.182  1.00 20.00           H
ATOM   3525  CB  GLU X 480     -35.879  34.411 -33.147  1.00 45.56           C
ATOM   3526 1HB  GLU X 480     -35.699  34.734 -32.122  1.00 20.00           H
ATOM   3527 2HB  GLU X 480     -34.981  34.421 -33.765  1.00 20.00           H
ATOM   3528  CG  GLU X 480     -36.753  35.493 -33.741  1.00 48.15           C
ATOM   3529 1HG  GLU X 480     -36.266  36.462 -33.628  1.00 20.00           H
ATOM   3530 2HG  GLU X 480     -36.875  35.321 -34.810  1.00 20.00           H
ATOM   3531  CD  GLU X 480     -38.116  35.551 -33.095  1.00 49.87           C
ATOM   3532  OE1 GLU X 480     -38.165  35.546 -31.846  1.00 51.35           O
ATOM   3533  OE2 GLU X 480     -39.134  35.607 -33.825  1.00 48.76           O
ATOM   3534  HN  GLU X 480     -34.512  32.410 -33.361  1.00 20.00           H
ATOM   3535  N   ARG X 481     -37.112  33.107 -35.489  1.00 45.15           N
ATOM   3536  CA  ARG X 481     -37.992  33.028 -36.649  1.00 46.56           C
ATOM   3537  C   ARG X 481     -38.704  31.677 -36.743  1.00 47.65           C
ATOM   3538  O   ARG X 481     -39.547  31.475 -37.621  1.00 45.94           O
ATOM   3539  HA  ARG X 481     -38.718  33.828 -36.503  1.00 20.00           H
ATOM   3540  CB  ARG X 481     -37.197  33.268 -37.936  1.00 49.27           C
ATOM   3541 1HB  ARG X 481     -36.389  32.540 -38.010  1.00 20.00           H
ATOM   3542 2HB  ARG X 481     -37.843  33.116 -38.801  1.00 20.00           H
ATOM   3543  CG  ARG X 481     -36.581  34.651 -38.062  1.00 51.22           C
ATOM   3544 1HG  ARG X 481     -37.369  35.404 -38.080  1.00 20.00           H
ATOM   3545 2HG  ARG X 481     -35.962  34.858 -37.189  1.00 20.00           H
ATOM   3546  CD  ARG X 481     -35.742  34.736 -39.335  1.00 57.05           C
ATOM   3547 1HD  ARG X 481     -34.928  34.012 -39.293  1.00 20.00           H
ATOM   3548 2HD  ARG X 481     -36.353  34.479 -40.201  1.00 20.00           H
ATOM   3549  NE  ARG X 481     -35.165  36.060 -39.560  1.00 59.20           N
ATOM   3550  HE  ARG X 481     -34.171  36.130 -39.645  1.00 20.00           H
ATOM   3551  CZ  ARG X 481     -35.876  37.181 -39.660  1.00 60.59           C
ATOM   3552  NH1 ARG X 481     -35.264  38.339 -39.869  1.00 61.76           N
ATOM   3553 1HH1 ARG X 481     -34.268  38.370 -39.952  1.00 20.00           H
ATOM   3554 2HH1 ARG X 481     -35.799  39.181 -39.944  1.00 20.00           H
ATOM   3555  NH2 ARG X 481     -37.198  37.150 -39.537  1.00 61.92           N
ATOM   3556 1HH2 ARG X 481     -37.727  37.995 -39.613  1.00 20.00           H
ATOM   3557 2HH2 ARG X 481     -37.664  36.282 -39.368  1.00 20.00           H
ATOM   3558  HN  ARG X 481     -36.169  33.347 -35.721  1.00 20.00           H
ATOM   3559  N   GLY X 482     -38.347  30.746 -35.858  1.00 48.97           N
ATOM   3560  CA  GLY X 482     -38.996  29.441 -35.845  1.00 48.66           C
ATOM   3561  C   GLY X 482     -38.227  28.270 -36.425  1.00 46.48           C
ATOM   3562  O   GLY X 482     -38.757  27.164 -36.548  1.00 48.61           O
ATOM   3563 1HA  GLY X 482     -39.244  29.164 -34.820  1.00 20.00           H
ATOM   3564 2HA  GLY X 482     -39.934  29.492 -36.397  1.00 20.00           H
ATOM   3565  HN  GLY X 482     -37.635  30.875 -35.167  1.00 20.00           H
ATOM   3566  N   TYR X 483     -36.972  28.489 -36.772  1.00 44.46           N
ATOM   3567  CA  TYR X 483     -36.175  27.417 -37.344  1.00 45.80           C
ATOM   3568  C   TYR X 483     -35.367  26.665 -36.280  1.00 42.83           C
ATOM   3569  O   TYR X 483     -34.681  27.266 -35.456  1.00 44.07           O
ATOM   3570  HA  TYR X 483     -36.854  26.712 -37.824  1.00 20.00           H
ATOM   3571  CB  TYR X 483     -35.290  28.009 -38.448  1.00 50.69           C
ATOM   3572 1HB  TYR X 483     -34.607  28.732 -38.003  1.00 20.00           H
ATOM   3573 2HB  TYR X 483     -34.679  27.214 -38.875  1.00 20.00           H
ATOM   3574  CG  TYR X 483     -36.102  28.684 -39.556  1.00 56.58           C
ATOM   3575  CD1 TYR X 483     -35.481  29.330 -40.629  1.00 56.57           C
ATOM   3576  HD1 TYR X 483     -34.394  29.389 -40.674  1.00 20.00           H
ATOM   3577  CD2 TYR X 483     -37.499  28.644 -39.544  1.00 57.47           C
ATOM   3578  HD2 TYR X 483     -37.996  28.148 -38.711  1.00 20.00           H
ATOM   3579  CE1 TYR X 483     -36.234  29.905 -41.652  1.00 53.55           C
ATOM   3580  HE1 TYR X 483     -35.747  30.406 -42.489  1.00 20.00           H
ATOM   3581  CE2 TYR X 483     -38.249  29.215 -40.556  1.00 53.65           C
ATOM   3582  HE2 TYR X 483     -39.337  29.166 -40.515  1.00 20.00           H
ATOM   3583  CZ  TYR X 483     -37.615  29.836 -41.599  1.00 52.54           C
ATOM   3584  OH  TYR X 483     -38.383  30.373 -42.590  1.00 53.52           O
ATOM   3585  HH  TYR X 483     -37.799  30.765 -43.301  1.00 20.00           H
ATOM   3586  HN  TYR X 483     -36.509  29.369 -36.668  1.00 20.00           H
ATOM   3587  N   ARG X 484     -35.487  25.343 -36.292  1.00 41.78           N
ATOM   3588  CA  ARG X 484     -34.791  24.470 -35.343  1.00 38.41           C
ATOM   3589  C   ARG X 484     -33.739  23.642 -36.069  1.00 36.23           C
ATOM   3590  O   ARG X 484     -33.467  23.869 -37.246  1.00 39.33           O
ATOM   3591  HA  ARG X 484     -34.331  25.149 -34.625  1.00 20.00           H
ATOM   3592  CB  ARG X 484     -35.800  23.522 -34.681  1.00 35.60           C
ATOM   3593 1HB  ARG X 484     -36.153  22.794 -35.411  1.00 20.00           H
ATOM   3594 2HB  ARG X 484     -35.310  22.963 -33.884  1.00 20.00           H
ATOM   3595  CG  ARG X 484     -37.030  24.226 -34.080  1.00 32.05           C
ATOM   3596 1HG  ARG X 484     -37.301  25.083 -34.697  1.00 20.00           H
ATOM   3597 2HG  ARG X 484     -37.882  23.546 -34.087  1.00 20.00           H
ATOM   3598  CD  ARG X 484     -36.763  24.693 -32.649  1.00 29.57           C
ATOM   3599 1HD  ARG X 484     -36.635  23.831 -31.994  1.00 20.00           H
ATOM   3600 2HD  ARG X 484     -35.835  25.263 -32.611  1.00 20.00           H
ATOM   3601  NE  ARG X 484     -37.828  25.526 -32.097  1.00 25.64           N
ATOM   3602  HE  ARG X 484     -38.493  25.094 -31.488  1.00 20.00           H
ATOM   3603  CZ  ARG X 484     -37.976  26.827 -32.349  1.00 23.17           C
ATOM   3604  NH1 ARG X 484     -38.967  27.504 -31.776  1.00 17.93           N
ATOM   3605 1HH1 ARG X 484     -39.599  27.037 -31.158  1.00 20.00           H
ATOM   3606 2HH1 ARG X 484     -39.080  28.480 -31.964  1.00 20.00           H
ATOM   3607  NH2 ARG X 484     -37.130  27.456 -33.168  1.00 17.84           N
ATOM   3608 1HH2 ARG X 484     -37.246  28.432 -33.353  1.00 20.00           H
ATOM   3609 2HH2 ARG X 484     -36.380  26.951 -33.596  1.00 20.00           H
ATOM   3610  HN  ARG X 484     -36.056  24.839 -36.942  1.00 20.00           H
ATOM   3611  N   MET X 485     -33.146  22.684 -35.370  1.00 37.15           N
ATOM   3612  CA  MET X 485     -32.125  21.831 -35.978  1.00 37.35           C
ATOM   3613  C   MET X 485     -32.807  20.645 -36.661  1.00 38.77           C
ATOM   3614  O   MET X 485     -33.914  20.238 -36.275  1.00 37.11           O
ATOM   3615  HA  MET X 485     -31.617  22.458 -36.711  1.00 20.00           H
ATOM   3616  CB  MET X 485     -31.146  21.302 -34.930  1.00 35.55           C
ATOM   3617 1HB  MET X 485     -31.699  20.911 -34.076  1.00 20.00           H
ATOM   3618 2HB  MET X 485     -30.575  20.473 -35.347  1.00 20.00           H
ATOM   3619  CG  MET X 485     -30.142  22.304 -34.388  1.00 35.49           C
ATOM   3620 1HG  MET X 485     -29.631  22.801 -35.212  1.00 20.00           H
ATOM   3621 2HG  MET X 485     -30.658  23.078 -33.820  1.00 20.00           H
ATOM   3622  SD  MET X 485     -28.913  21.447 -33.311  1.00 37.38           S
ATOM   3623  CE  MET X 485     -29.610  21.776 -31.682  1.00 33.16           C
ATOM   3624 1HE  MET X 485     -29.646  22.852 -31.513  1.00 20.00           H
ATOM   3625 2HE  MET X 485     -30.618  21.366 -31.629  1.00 20.00           H
ATOM   3626 3HE  MET X 485     -28.987  21.309 -30.919  1.00 20.00           H
ATOM   3627  HN  MET X 485     -33.348  22.484 -34.411  1.00 20.00           H
ATOM   3628  N   PRO X 486     -32.160  20.076 -37.694  1.00 37.57           N
ATOM   3629  CA  PRO X 486     -32.718  18.938 -38.418  1.00 35.86           C
ATOM   3630  C   PRO X 486     -32.241  17.635 -37.803  1.00 37.09           C
ATOM   3631  O   PRO X 486     -31.223  17.601 -37.114  1.00 35.98           O
ATOM   3632  HA  PRO X 486     -33.804  18.932 -38.331  1.00 20.00           H
ATOM   3633  CB  PRO X 486     -32.168  19.130 -39.811  1.00 32.61           C
ATOM   3634 1HB  PRO X 486     -32.193  18.203 -40.384  1.00 20.00           H
ATOM   3635 2HB  PRO X 486     -32.745  19.865 -40.372  1.00 20.00           H
ATOM   3636  CG  PRO X 486     -30.794  19.584 -39.519  1.00 35.20           C
ATOM   3637 1HG  PRO X 486     -30.164  18.754 -39.201  1.00 20.00           H
ATOM   3638 2HG  PRO X 486     -30.326  20.018 -40.403  1.00 20.00           H
ATOM   3639  CD  PRO X 486     -30.991  20.609 -38.414  1.00 35.88           C
ATOM   3640 1HD  PRO X 486     -30.111  20.684 -37.775  1.00 20.00           H
ATOM   3641 2HD  PRO X 486     -31.178  21.604 -38.818  1.00 20.00           H
ATOM   3642  N   CYS X 487     -32.987  16.570 -38.066  1.00 40.66           N
ATOM   3643  CA  CYS X 487     -32.662  15.252 -37.550  1.00 44.36           C
ATOM   3644  C   CYS X 487     -31.198  14.901 -37.807  1.00 48.67           C
ATOM   3645  O   CYS X 487     -30.759  14.802 -38.950  1.00 50.59           O
ATOM   3646  HA  CYS X 487     -32.844  15.283 -36.476  1.00 20.00           H
ATOM   3647  CB  CYS X 487     -33.571  14.216 -38.200  1.00 39.51           C
ATOM   3648 1HB  CYS X 487     -34.606  14.392 -37.905  1.00 20.00           H
ATOM   3649 2HB  CYS X 487     -33.528  14.312 -39.285  1.00 20.00           H
ATOM   3650  SG  CYS X 487     -33.160  12.527 -37.781  1.00 37.41           S
ATOM   3651  HG  CYS X 487     -32.034  12.479 -38.487  1.00 20.00           H
ATOM   3652  HN  CYS X 487     -33.814  16.591 -38.628  1.00 20.00           H
ATOM   3653  N   PRO X 488     -30.417  14.717 -36.737  1.00 53.26           N
ATOM   3654  CA  PRO X 488     -29.001  14.376 -36.903  1.00 56.40           C
ATOM   3655  C   PRO X 488     -28.855  13.019 -37.581  1.00 58.27           C
ATOM   3656  O   PRO X 488     -29.785  12.214 -37.563  1.00 63.05           O
ATOM   3657  HA  PRO X 488     -28.516  15.095 -37.563  1.00 20.00           H
ATOM   3658  CB  PRO X 488     -28.475  14.366 -35.465  1.00 56.16           C
ATOM   3659 1HB  PRO X 488     -28.554  13.376 -35.016  1.00 20.00           H
ATOM   3660 2HB  PRO X 488     -27.424  14.652 -35.420  1.00 20.00           H
ATOM   3661  CG  PRO X 488     -29.366  15.373 -34.777  1.00 57.64           C
ATOM   3662 1HG  PRO X 488     -29.305  15.278 -33.693  1.00 20.00           H
ATOM   3663 2HG  PRO X 488     -29.072  16.393 -35.024  1.00 20.00           H
ATOM   3664  CD  PRO X 488     -30.726  15.000 -35.327  1.00 56.93           C
ATOM   3665 1HD  PRO X 488     -31.145  14.136 -34.811  1.00 20.00           H
ATOM   3666 2HD  PRO X 488     -31.441  15.815 -35.217  1.00 20.00           H
ATOM   3667  N   GLN X 489     -27.698  12.767 -38.179  1.00 58.60           N
ATOM   3668  CA  GLN X 489     -27.459  11.501 -38.854  1.00 59.41           C
ATOM   3669  C   GLN X 489     -27.696  10.305 -37.954  1.00 58.43           C
ATOM   3670  O   GLN X 489     -27.731  10.424 -36.730  1.00 60.63           O
ATOM   3671  HA  GLN X 489     -28.176  11.470 -39.675  1.00 20.00           H
ATOM   3672  CB  GLN X 489     -26.026  11.426 -39.378  1.00 63.10           C
ATOM   3673 1HB  GLN X 489     -25.355  11.934 -38.686  1.00 20.00           H
ATOM   3674 2HB  GLN X 489     -25.706  10.385 -39.425  1.00 20.00           H
ATOM   3675  CG  GLN X 489     -25.821  12.032 -40.745  1.00 64.10           C
ATOM   3676 1HG  GLN X 489     -26.752  11.987 -41.310  1.00 20.00           H
ATOM   3677 2HG  GLN X 489     -25.559  13.085 -40.644  1.00 20.00           H
ATOM   3678  CD  GLN X 489     -24.731  11.317 -41.519  1.00 64.43           C
ATOM   3679  OE1 GLN X 489     -24.943  10.866 -42.645  1.00 63.72           O
ATOM   3680  NE2 GLN X 489     -23.555  11.213 -40.920  1.00 65.98           N
ATOM   3681 1HE2 GLN X 489     -23.424  11.595 -40.006  1.00 20.00           H
ATOM   3682 2HE2 GLN X 489     -22.798  10.751 -41.382  1.00 20.00           H
ATOM   3683  HN  GLN X 489     -26.932  13.409 -38.208  1.00 20.00           H
ATOM   3684  N   ASP X 490     -27.833   9.142 -38.577  1.00 56.76           N
ATOM   3685  CA  ASP X 490     -28.065   7.900 -37.855  1.00 54.07           C
ATOM   3686  C   ASP X 490     -28.817   8.186 -36.554  1.00 51.38           C
ATOM   3687  O   ASP X 490     -28.483   7.656 -35.497  1.00 51.59           O
ATOM   3688  HA  ASP X 490     -28.643   7.276 -38.537  1.00 20.00           H
ATOM   3689  CB  ASP X 490     -26.730   7.204 -37.572  1.00 58.99           C
ATOM   3690 1HB  ASP X 490     -26.047   7.367 -38.406  1.00 20.00           H
ATOM   3691 2HB  ASP X 490     -26.266   7.645 -36.690  1.00 20.00           H
ATOM   3692  CG  ASP X 490     -26.886   5.704 -37.349  1.00 63.57           C
ATOM   3693  OD1 ASP X 490     -27.567   5.039 -38.163  1.00 63.96           O
ATOM   3694  OD2 ASP X 490     -26.314   5.186 -36.364  1.00 67.80           O
ATOM   3695  HN  ASP X 490     -27.788   9.031 -39.570  1.00 20.00           H
ATOM   3696  N   CYS X 491     -29.825   9.051 -36.645  1.00 47.18           N
ATOM   3697  CA  CYS X 491     -30.640   9.419 -35.499  1.00 41.51           C
ATOM   3698  C   CYS X 491     -32.097   9.229 -35.880  1.00 38.05           C
ATOM   3699  O   CYS X 491     -32.604   9.873 -36.794  1.00 34.31           O
ATOM   3700  HA  CYS X 491     -30.359   8.749 -34.687  1.00 20.00           H
ATOM   3701  CB  CYS X 491     -30.407  10.878 -35.092  1.00 40.49           C
ATOM   3702 1HB  CYS X 491     -29.394  11.000 -34.709  1.00 20.00           H
ATOM   3703 2HB  CYS X 491     -30.499  11.526 -35.963  1.00 20.00           H
ATOM   3704  SG  CYS X 491     -31.572  11.499 -33.805  1.00 40.56           S
ATOM   3705  HG  CYS X 491     -32.648  11.512 -34.586  1.00 20.00           H
ATOM   3706  HN  CYS X 491     -30.096   9.507 -37.493  1.00 20.00           H
ATOM   3707  N   PRO X 492     -32.789   8.321 -35.181  1.00 35.48           N
ATOM   3708  CA  PRO X 492     -34.203   8.055 -35.458  1.00 33.86           C
ATOM   3709  C   PRO X 492     -35.014   9.342 -35.588  1.00 34.49           C
ATOM   3710  O   PRO X 492     -34.668  10.369 -35.004  1.00 36.51           O
ATOM   3711  HA  PRO X 492     -34.310   7.551 -36.419  1.00 20.00           H
ATOM   3712  CB  PRO X 492     -34.629   7.230 -34.255  1.00 30.38           C
ATOM   3713 1HB  PRO X 492     -34.950   7.863 -33.428  1.00 20.00           H
ATOM   3714 2HB  PRO X 492     -35.465   6.573 -34.495  1.00 20.00           H
ATOM   3715  CG  PRO X 492     -33.396   6.471 -33.932  1.00 30.21           C
ATOM   3716 1HG  PRO X 492     -33.444   6.050 -32.928  1.00 20.00           H
ATOM   3717 2HG  PRO X 492     -33.255   5.638 -34.620  1.00 20.00           H
ATOM   3718  CD  PRO X 492     -32.304   7.498 -34.060  1.00 31.38           C
ATOM   3719 1HD  PRO X 492     -32.185   8.073 -33.142  1.00 20.00           H
ATOM   3720 2HD  PRO X 492     -31.341   7.035 -34.275  1.00 20.00           H
ATOM   3721  N   ILE X 493     -36.073   9.299 -36.384  1.00 37.76           N
ATOM   3722  CA  ILE X 493     -36.910  10.478 -36.556  1.00 38.42           C
ATOM   3723  C   ILE X 493     -37.704  10.471 -35.267  1.00 36.90           C
ATOM   3724  O   ILE X 493     -38.064  11.520 -34.732  1.00 36.62           O
ATOM   3725  HA  ILE X 493     -36.248  11.342 -36.621  1.00 20.00           H
ATOM   3726  CB  ILE X 493     -37.866  10.333 -37.765  1.00 39.75           C
ATOM   3727  HB  ILE X 493     -38.232   9.306 -37.790  1.00 20.00           H
ATOM   3728  CG1 ILE X 493     -37.115  10.584 -39.072  1.00 40.69           C
ATOM   3729 1HG1 ILE X 493     -37.715  10.236 -39.913  1.00 20.00           H
ATOM   3730 2HG1 ILE X 493     -36.965  11.655 -39.209  1.00 20.00           H
ATOM   3731  CG2 ILE X 493     -38.999  11.337 -37.652  1.00 40.05           C
ATOM   3732 1HG2 ILE X 493     -39.694  11.014 -36.877  1.00 20.00           H
ATOM   3733 2HG2 ILE X 493     -38.593  12.315 -37.392  1.00 20.00           H
ATOM   3734 3HG2 ILE X 493     -39.523  11.403 -38.606  1.00 20.00           H
ATOM   3735  CD1 ILE X 493     -35.765   9.908 -39.149  1.00 45.44           C
ATOM   3736 1HD1 ILE X 493     -35.098  10.342 -38.404  1.00 20.00           H
ATOM   3737 2HD1 ILE X 493     -35.881   8.842 -38.955  1.00 20.00           H
ATOM   3738 3HD1 ILE X 493     -35.342  10.053 -40.143  1.00 20.00           H
ATOM   3739  HN  ILE X 493     -36.354   8.488 -36.897  1.00 20.00           H
ATOM   3740  N   SER X 494     -37.933   9.256 -34.773  1.00 37.00           N
ATOM   3741  CA  SER X 494     -38.672   9.000 -33.540  1.00 40.70           C
ATOM   3742  C   SER X 494     -38.274   9.954 -32.420  1.00 42.16           C
ATOM   3743  O   SER X 494     -39.126  10.670 -31.870  1.00 42.58           O
ATOM   3744  HA  SER X 494     -39.721   9.154 -33.795  1.00 20.00           H
ATOM   3745  CB  SER X 494     -38.427   7.568 -33.071  1.00 42.54           C
ATOM   3746 1HB  SER X 494     -37.409   7.480 -32.691  1.00 20.00           H
ATOM   3747 2HB  SER X 494     -39.097   7.338 -32.243  1.00 20.00           H
ATOM   3748  OG  SER X 494     -38.629   6.650 -34.125  1.00 49.69           O
ATOM   3749  HG  SER X 494     -38.433   5.721 -33.812  1.00 20.00           H
ATOM   3750  HN  SER X 494     -37.619   8.409 -35.203  1.00 20.00           H
ATOM   3751  N   LEU X 495     -36.986   9.957 -32.067  1.00 39.31           N
ATOM   3752  CA  LEU X 495     -36.531  10.844 -31.002  1.00 39.78           C
ATOM   3753  C   LEU X 495     -36.115  12.238 -31.484  1.00 37.11           C
ATOM   3754  O   LEU X 495     -35.701  13.081 -30.687  1.00 33.69           O
ATOM   3755  HA  LEU X 495     -37.369  10.994 -30.321  1.00 20.00           H
ATOM   3756  CB  LEU X 495     -35.430  10.187 -30.153  1.00 38.65           C
ATOM   3757 1HB  LEU X 495     -35.184  10.858 -29.330  1.00 20.00           H
ATOM   3758 2HB  LEU X 495     -35.834   9.276 -29.712  1.00 20.00           H
ATOM   3759  CG  LEU X 495     -34.087   9.773 -30.724  1.00 35.71           C
ATOM   3760  HG  LEU X 495     -34.253   8.964 -31.435  1.00 20.00           H
ATOM   3761  CD1 LEU X 495     -33.475  10.929 -31.476  1.00 39.87           C
ATOM   3762 1HD1 LEU X 495     -33.940  11.011 -32.458  1.00 20.00           H
ATOM   3763 2HD1 LEU X 495     -33.638  11.852 -30.919  1.00 20.00           H
ATOM   3764 3HD1 LEU X 495     -32.405  10.760 -31.594  1.00 20.00           H
ATOM   3765  CD2 LEU X 495     -33.194   9.335 -29.587  1.00 33.22           C
ATOM   3766 1HD2 LEU X 495     -33.003  10.182 -28.928  1.00 20.00           H
ATOM   3767 2HD2 LEU X 495     -33.685   8.541 -29.025  1.00 20.00           H
ATOM   3768 3HD2 LEU X 495     -32.250   8.966 -29.988  1.00 20.00           H
ATOM   3769  HN  LEU X 495     -36.289   9.379 -32.491  1.00 20.00           H
ATOM   3770  N   HIE X 496     -36.204  12.491 -32.789  1.00 20.00           N
ATOM   3771  CA  HIE X 496     -35.843  13.814 -33.272  1.00 20.00           C
ATOM   3772  C   HIE X 496     -37.161  14.568 -33.089  1.00 20.00           C
ATOM   3773  O   HIE X 496     -37.192  15.787 -32.934  1.00 20.00           O
ATOM   3774  HA  HIE X 496     -35.056  14.183 -32.614  1.00 20.00           H
ATOM   3775  CB  HIE X 496     -35.458  13.826 -34.749  1.00 20.00           C
ATOM   3776 1HB  HIE X 496     -34.504  13.312 -34.870  1.00 20.00           H
ATOM   3777 2HB  HIE X 496     -36.199  13.258 -35.312  1.00 20.00           H
ATOM   3778  CG  HIE X 496     -35.355  15.213 -35.313  1.00 20.00           C
ATOM   3779  ND1 HIE X 496     -35.954  15.589 -36.499  1.00 20.00           N
ATOM   3780  CD2 HIE X 496     -34.757  16.326 -34.826  1.00 20.00           C
ATOM   3781  HD2 HIE X 496     -34.185  16.411 -33.902  1.00 20.00           H
ATOM   3782  CE1 HIE X 496     -35.726  16.873 -36.715  1.00 20.00           C
ATOM   3783  HE1 HIE X 496     -36.074  17.450 -37.572  1.00 20.00           H
ATOM   3784  NE2 HIE X 496     -35.003  17.347 -35.718  1.00 20.00           N
ATOM   3785  HE2 HIE X 496     -34.685  18.290 -35.623  1.00 20.00           H
ATOM   3786  HN  HIE X 496     -36.507  11.823 -33.469  1.00 20.00           H
ATOM   3787  N   GLU X 497     -38.259  13.816 -33.130  1.00 33.75           N
ATOM   3788  CA  GLU X 497     -39.588  14.382 -32.965  1.00 39.09           C
ATOM   3789  C   GLU X 497     -39.694  14.740 -31.487  1.00 39.71           C
ATOM   3790  O   GLU X 497     -40.490  15.590 -31.086  1.00 38.23           O
ATOM   3791  HA  GLU X 497     -39.607  15.267 -33.600  1.00 20.00           H
ATOM   3792  CB  GLU X 497     -40.664  13.356 -33.325  1.00 45.31           C
ATOM   3793 1HB  GLU X 497     -40.375  12.374 -32.950  1.00 20.00           H
ATOM   3794 2HB  GLU X 497     -41.631  13.692 -32.952  1.00 20.00           H
ATOM   3795  CG  GLU X 497     -40.881  13.155 -34.821  1.00 52.08           C
ATOM   3796 1HG  GLU X 497     -39.983  12.728 -35.268  1.00 20.00           H
ATOM   3797 2HG  GLU X 497     -41.688  12.441 -34.982  1.00 20.00           H
ATOM   3798  CD  GLU X 497     -41.220  14.452 -35.539  1.00 58.74           C
ATOM   3799  OE1 GLU X 497     -42.076  15.215 -35.027  1.00 63.97           O
ATOM   3800  OE2 GLU X 497     -40.639  14.705 -36.617  1.00 56.28           O
ATOM   3801  HN  GLU X 497     -38.254  12.826 -33.274  1.00 20.00           H
ATOM   3802  N   LEU X 498     -38.877  14.054 -30.688  1.00 37.41           N
ATOM   3803  CA  LEU X 498     -38.826  14.258 -29.249  1.00 33.09           C
ATOM   3804  C   LEU X 498     -38.096  15.566 -29.030  1.00 31.05           C
ATOM   3805  O   LEU X 498     -38.434  16.349 -28.139  1.00 30.62           O
ATOM   3806  HA  LEU X 498     -39.853  14.345 -28.895  1.00 20.00           H
ATOM   3807  CB  LEU X 498     -38.044  13.136 -28.575  1.00 32.08           C
ATOM   3808 1HB  LEU X 498     -38.582  12.201 -28.731  1.00 20.00           H
ATOM   3809 2HB  LEU X 498     -37.082  13.038 -29.077  1.00 20.00           H
ATOM   3810  CG  LEU X 498     -37.811  13.342 -27.068  1.00 28.96           C
ATOM   3811  HG  LEU X 498     -37.350  14.319 -26.924  1.00 20.00           H
ATOM   3812  CD1 LEU X 498     -39.169  13.343 -26.355  1.00 23.46           C
ATOM   3813 1HD1 LEU X 498     -39.701  14.266 -26.587  1.00 20.00           H
ATOM   3814 2HD1 LEU X 498     -39.757  12.490 -26.693  1.00 20.00           H
ATOM   3815 3HD1 LEU X 498     -39.014  13.274 -25.278  1.00 20.00           H
ATOM   3816  CD2 LEU X 498     -36.916  12.240 -26.508  1.00 21.25           C
ATOM   3817 1HD2 LEU X 498     -37.432  11.282 -26.578  1.00 20.00           H
ATOM   3818 2HD2 LEU X 498     -35.990  12.197 -27.082  1.00 20.00           H
ATOM   3819 3HD2 LEU X 498     -36.687  12.454 -25.464  1.00 20.00           H
ATOM   3820  HN  LEU X 498     -38.241  13.352 -31.008  1.00 20.00           H
ATOM   3821  N   MET X 499     -37.079  15.789 -29.857  1.00 31.07           N
ATOM   3822  CA  MET X 499     -36.270  16.998 -29.791  1.00 31.62           C
ATOM   3823  C   MET X 499     -37.081  18.208 -30.230  1.00 30.78           C
ATOM   3824  O   MET X 499     -37.006  19.247 -29.596  1.00 32.98           O
ATOM   3825  HA  MET X 499     -35.981  17.101 -28.745  1.00 20.00           H
ATOM   3826  CB  MET X 499     -35.028  16.856 -30.684  1.00 34.50           C
ATOM   3827 1HB  MET X 499     -35.332  16.584 -31.695  1.00 20.00           H
ATOM   3828 2HB  MET X 499     -34.514  17.815 -30.753  1.00 20.00           H
ATOM   3829  CG  MET X 499     -34.020  15.818 -30.203  1.00 36.84           C
ATOM   3830 1HG  MET X 499     -33.372  16.253 -29.442  1.00 20.00           H
ATOM   3831 2HG  MET X 499     -34.541  14.981 -29.738  1.00 20.00           H
ATOM   3832  SD  MET X 499     -32.959  15.148 -31.514  1.00 42.27           S
ATOM   3833  CE  MET X 499     -31.501  16.108 -31.343  1.00 42.57           C
ATOM   3834 1HE  MET X 499     -31.665  17.097 -31.771  1.00 20.00           H
ATOM   3835 2HE  MET X 499     -31.253  16.206 -30.286  1.00 20.00           H
ATOM   3836 3HE  MET X 499     -30.680  15.617 -31.865  1.00 20.00           H
ATOM   3837  HN  MET X 499     -36.794  15.156 -30.577  1.00 20.00           H
ATOM   3838  N   ILE X 500     -37.862  18.077 -31.303  1.00 30.38           N
ATOM   3839  CA  ILE X 500     -38.662  19.207 -31.781  1.00 32.44           C
ATOM   3840  C   ILE X 500     -39.772  19.453 -30.803  1.00 29.44           C
ATOM   3841  O   ILE X 500     -40.393  20.512 -30.806  1.00 32.50           O
ATOM   3842  HA  ILE X 500     -38.012  20.082 -31.802  1.00 20.00           H
ATOM   3843  CB  ILE X 500     -39.332  18.958 -33.166  1.00 34.57           C
ATOM   3844  HB  ILE X 500     -39.795  19.889 -33.494  1.00 20.00           H
ATOM   3845  CG1 ILE X 500     -40.438  17.910 -33.016  1.00 40.63           C
ATOM   3846 1HG1 ILE X 500     -39.994  16.933 -32.824  1.00 20.00           H
ATOM   3847 2HG1 ILE X 500     -41.059  18.153 -32.154  1.00 20.00           H
ATOM   3848  CG2 ILE X 500     -38.294  18.538 -34.192  1.00 33.20           C
ATOM   3849 1HG2 ILE X 500     -37.334  18.991 -33.944  1.00 20.00           H
ATOM   3850 2HG2 ILE X 500     -38.196  17.452 -34.186  1.00 20.00           H
ATOM   3851 3HG2 ILE X 500     -38.607  18.870 -35.182  1.00 20.00           H
ATOM   3852  CD1 ILE X 500     -41.339  17.787 -34.224  1.00 39.57           C
ATOM   3853 1HD1 ILE X 500     -41.624  18.781 -34.567  1.00 20.00           H
ATOM   3854 2HD1 ILE X 500     -40.809  17.265 -35.021  1.00 20.00           H
ATOM   3855 3HD1 ILE X 500     -42.234  17.226 -33.954  1.00 20.00           H
ATOM   3856  HN  ILE X 500     -37.950  17.232 -31.831  1.00 20.00           H
ATOM   3857  N   HIS X 501     -40.039  18.450 -29.987  1.00 20.00           N
ATOM   3858  CA  HIS X 501     -41.084  18.557 -28.989  1.00 20.00           C
ATOM   3859  C   HIS X 501     -40.501  19.451 -27.899  1.00 20.00           C
ATOM   3860  O   HIS X 501     -41.172  20.352 -27.394  1.00 20.00           O
ATOM   3861  HA  HIS X 501     -41.933  19.038 -29.475  1.00 20.00           H
ATOM   3862  CB  HIS X 501     -41.410  17.166 -28.446  1.00 20.00           C
ATOM   3863 1HB  HIS X 501     -41.492  16.471 -29.282  1.00 20.00           H
ATOM   3864 2HB  HIS X 501     -40.579  16.824 -27.828  1.00 20.00           H
ATOM   3865  CG  HIS X 501     -42.668  17.113 -27.643  1.00 20.00           C
ATOM   3866  ND1 HIS X 501     -43.164  15.942 -27.111  1.00 20.00           N
ATOM   3867  HD1 HIS X 501     -42.755  15.035 -27.211  1.00 20.00           H
ATOM   3868  CD2 HIS X 501     -43.524  18.093 -27.270  1.00 20.00           C
ATOM   3869  HD2 HIS X 501     -43.456  19.155 -27.507  1.00 20.00           H
ATOM   3870  CE1 HIS X 501     -44.275  16.201 -26.440  1.00 20.00           C
ATOM   3871  HE1 HIS X 501     -44.889  15.472 -25.911  1.00 20.00           H
ATOM   3872  NE2 HIS X 501     -44.513  17.497 -26.522  1.00 20.00           N
ATOM   3873  HN  HIS X 501     -39.555  17.575 -30.000  1.00 20.00           H
ATOM   3874  N   CYS X 502     -39.231  19.206 -27.565  1.00 31.41           N
ATOM   3875  CA  CYS X 502     -38.542  19.978 -26.548  1.00 29.81           C
ATOM   3876  C   CYS X 502     -38.203  21.393 -27.000  1.00 30.00           C
ATOM   3877  O   CYS X 502     -37.839  22.229 -26.177  1.00 29.72           O
ATOM   3878  HA  CYS X 502     -39.214  20.038 -25.692  1.00 20.00           H
ATOM   3879  CB  CYS X 502     -37.239  19.285 -26.142  1.00 31.26           C
ATOM   3880 1HB  CYS X 502     -36.645  19.061 -27.028  1.00 20.00           H
ATOM   3881 2HB  CYS X 502     -36.642  19.951 -25.519  1.00 20.00           H
ATOM   3882  SG  CYS X 502     -37.423  17.736 -25.228  1.00 26.94           S
ATOM   3883  HG  CYS X 502     -37.914  17.032 -26.244  1.00 20.00           H
ATOM   3884  HN  CYS X 502     -38.672  18.489 -27.981  1.00 20.00           H
ATOM   3885  N   TRP X 503     -38.320  21.664 -28.293  1.00 29.99           N
ATOM   3886  CA  TRP X 503     -38.006  22.996 -28.814  1.00 33.61           C
ATOM   3887  C   TRP X 503     -39.193  23.854 -29.243  1.00 37.34           C
ATOM   3888  O   TRP X 503     -39.043  24.753 -30.080  1.00 36.40           O
ATOM   3889  HA  TRP X 503     -37.503  23.553 -28.023  1.00 20.00           H
ATOM   3890  CB  TRP X 503     -37.025  22.891 -29.986  1.00 30.40           C
ATOM   3891 1HB  TRP X 503     -37.493  22.320 -30.788  1.00 20.00           H
ATOM   3892 2HB  TRP X 503     -36.833  23.890 -30.377  1.00 20.00           H
ATOM   3893  CG  TRP X 503     -35.733  22.249 -29.605  1.00 31.59           C
ATOM   3894  CD1 TRP X 503     -35.095  22.361 -28.409  1.00 31.66           C
ATOM   3895  HD1 TRP X 503     -35.464  22.950 -27.570  1.00 20.00           H
ATOM   3896  CD2 TRP X 503     -34.920  21.394 -30.413  1.00 30.56           C
ATOM   3897  NE1 TRP X 503     -33.933  21.629 -28.421  1.00 32.32           N
ATOM   3898  HE1 TRP X 503     -33.280  21.543 -27.669  1.00 20.00           H
ATOM   3899  CE2 TRP X 503     -33.805  21.024 -29.645  1.00 28.22           C
ATOM   3900  CE3 TRP X 503     -35.024  20.901 -31.721  1.00 32.86           C
ATOM   3901  HE3 TRP X 503     -35.891  21.186 -32.317  1.00 20.00           H
ATOM   3902  CZ2 TRP X 503     -32.802  20.191 -30.121  1.00 29.74           C
ATOM   3903  HZ2 TRP X 503     -31.947  19.912 -29.506  1.00 20.00           H
ATOM   3904  CZ3 TRP X 503     -34.020  20.068 -32.210  1.00 28.46           C
ATOM   3905  HZ3 TRP X 503     -34.058  19.663 -33.221  1.00 20.00           H
ATOM   3906  CH2 TRP X 503     -32.925  19.723 -31.413  1.00 30.88           C
ATOM   3907  HH2 TRP X 503     -32.160  19.070 -31.834  1.00 20.00           H
ATOM   3908  HN  TRP X 503     -38.620  21.001 -28.978  1.00 20.00           H
ATOM   3909  N   LYS X 504     -40.363  23.592 -28.671  1.00 39.81           N
ATOM   3910  CA  LYS X 504     -41.573  24.351 -29.000  1.00 43.30           C
ATOM   3911  C   LYS X 504     -41.464  25.804 -28.505  1.00 42.79           C
ATOM   3912  O   LYS X 504     -40.854  26.050 -27.479  1.00 45.49           O
ATOM   3913  HA  LYS X 504     -41.657  24.377 -30.086  1.00 20.00           H
ATOM   3914  CB  LYS X 504     -42.766  23.663 -28.342  1.00 47.07           C
ATOM   3915 1HB  LYS X 504     -42.587  22.589 -28.288  1.00 20.00           H
ATOM   3916 2HB  LYS X 504     -42.876  24.019 -27.318  1.00 20.00           H
ATOM   3917  CG  LYS X 504     -44.079  23.879 -29.051  1.00 52.58           C
ATOM   3918 1HG  LYS X 504     -44.886  23.429 -28.474  1.00 20.00           H
ATOM   3919 2HG  LYS X 504     -44.290  24.946 -29.115  1.00 20.00           H
ATOM   3920  CD  LYS X 504     -44.043  23.275 -30.446  1.00 54.41           C
ATOM   3921 1HD  LYS X 504     -45.042  23.295 -30.881  1.00 20.00           H
ATOM   3922 2HD  LYS X 504     -43.403  23.877 -31.091  1.00 20.00           H
ATOM   3923  CE  LYS X 504     -43.532  21.848 -30.408  1.00 54.38           C
ATOM   3924 1HE  LYS X 504     -43.604  21.403 -31.401  1.00 20.00           H
ATOM   3925 2HE  LYS X 504     -42.478  21.840 -30.131  1.00 20.00           H
ATOM   3926  NZ  LYS X 504     -44.295  21.013 -29.444  1.00 57.68           N
ATOM   3927 1HZ  LYS X 504     -44.102  20.033 -29.619  1.00 20.00           H
ATOM   3928 2HZ  LYS X 504     -44.016  21.249 -28.498  1.00 20.00           H
ATOM   3929 3HZ  LYS X 504     -45.287  21.187 -29.558  1.00 20.00           H
ATOM   3930  HN  LYS X 504     -40.504  22.874 -27.989  1.00 20.00           H
ATOM   3931  N   LYS X 505     -42.047  26.760 -29.224  1.00 45.77           N
ATOM   3932  CA  LYS X 505     -41.979  28.169 -28.806  1.00 47.75           C
ATOM   3933  C   LYS X 505     -42.678  28.398 -27.477  1.00 47.65           C
ATOM   3934  O   LYS X 505     -42.115  29.034 -26.588  1.00 50.46           O
ATOM   3935  HA  LYS X 505     -40.927  28.418 -28.666  1.00 20.00           H
ATOM   3936  CB  LYS X 505     -42.565  29.110 -29.870  1.00 48.74           C
ATOM   3937 1HB  LYS X 505     -43.601  28.838 -30.071  1.00 20.00           H
ATOM   3938 2HB  LYS X 505     -42.572  30.132 -29.492  1.00 20.00           H
ATOM   3939  CG  LYS X 505     -41.788  29.078 -31.181  1.00 57.06           C
ATOM   3940 1HG  LYS X 505     -40.718  29.090 -30.974  1.00 20.00           H
ATOM   3941 2HG  LYS X 505     -42.000  28.149 -31.711  1.00 20.00           H
ATOM   3942  CD  LYS X 505     -42.108  30.249 -32.118  1.00 63.57           C
ATOM   3943 1HD  LYS X 505     -41.692  30.053 -33.106  1.00 20.00           H
ATOM   3944 2HD  LYS X 505     -43.188  30.338 -32.239  1.00 20.00           H
ATOM   3945  CE  LYS X 505     -41.552  31.571 -31.594  1.00 66.88           C
ATOM   3946 1HE  LYS X 505     -42.183  31.943 -30.787  1.00 20.00           H
ATOM   3947 2HE  LYS X 505     -40.558  31.414 -31.175  1.00 20.00           H
ATOM   3948  NZ  LYS X 505     -41.462  32.624 -32.652  1.00 66.81           N
ATOM   3949 1HZ  LYS X 505     -41.470  33.540 -32.218  1.00 20.00           H
ATOM   3950 2HZ  LYS X 505     -40.602  32.505 -33.175  1.00 20.00           H
ATOM   3951 3HZ  LYS X 505     -42.254  32.541 -33.280  1.00 20.00           H
ATOM   3952  HN  LYS X 505     -42.554  26.593 -30.069  1.00 20.00           H
ATOM   3953  N   ASP X 506     -43.901  27.894 -27.336  1.00 47.80           N
ATOM   3954  CA  ASP X 506     -44.648  28.053 -26.088  1.00 46.16           C
ATOM   3955  C   ASP X 506     -44.125  26.989 -25.125  1.00 43.92           C
ATOM   3956  O   ASP X 506     -44.193  25.792 -25.415  1.00 45.28           O
ATOM   3957  HA  ASP X 506     -44.447  29.074 -25.762  1.00 20.00           H
ATOM   3958  CB  ASP X 506     -46.149  27.843 -26.328  1.00 50.70           C
ATOM   3959 1HB  ASP X 506     -46.514  28.582 -27.041  1.00 20.00           H
ATOM   3960 2HB  ASP X 506     -46.316  26.862 -26.772  1.00 20.00           H
ATOM   3961  CG  ASP X 506     -46.983  27.948 -25.044  1.00 57.61           C
ATOM   3962  OD1 ASP X 506     -48.188  27.603 -25.084  1.00 59.95           O
ATOM   3963  OD2 ASP X 506     -46.451  28.379 -23.995  1.00 59.62           O
ATOM   3964  HN  ASP X 506     -44.382  27.386 -28.050  1.00 20.00           H
ATOM   3965  N   PRO X 507     -43.575  27.404 -23.975  1.00 40.48           N
ATOM   3966  CA  PRO X 507     -43.038  26.474 -22.976  1.00 41.17           C
ATOM   3967  C   PRO X 507     -44.087  25.529 -22.399  1.00 43.23           C
ATOM   3968  O   PRO X 507     -43.774  24.406 -22.002  1.00 43.81           O
ATOM   3969  HA  PRO X 507     -42.300  25.816 -23.433  1.00 20.00           H
ATOM   3970  CB  PRO X 507     -42.451  27.411 -21.921  1.00 38.93           C
ATOM   3971 1HB  PRO X 507     -43.184  27.662 -21.154  1.00 20.00           H
ATOM   3972 2HB  PRO X 507     -41.600  26.959 -21.411  1.00 20.00           H
ATOM   3973  CG  PRO X 507     -42.054  28.596 -22.718  1.00 35.34           C
ATOM   3974 1HG  PRO X 507     -41.871  29.459 -22.077  1.00 20.00           H
ATOM   3975 2HG  PRO X 507     -41.133  28.409 -23.271  1.00 20.00           H
ATOM   3976  CD  PRO X 507     -43.238  28.785 -23.616  1.00 34.65           C
ATOM   3977 1HD  PRO X 507     -44.055  29.292 -23.102  1.00 20.00           H
ATOM   3978 2HD  PRO X 507     -42.987  29.388 -24.489  1.00 20.00           H
ATOM   3979  N   GLU X 508     -45.330  25.992 -22.342  1.00 43.73           N
ATOM   3980  CA  GLU X 508     -46.407  25.170 -21.810  1.00 47.09           C
ATOM   3981  C   GLU X 508     -46.641  24.018 -22.761  1.00 45.74           C
ATOM   3982  O   GLU X 508     -47.076  22.933 -22.362  1.00 47.10           O
ATOM   3983  HA  GLU X 508     -46.046  24.807 -20.848  1.00 20.00           H
ATOM   3984  CB  GLU X 508     -47.682  26.007 -21.665  1.00 51.29           C
ATOM   3985 1HB  GLU X 508     -47.601  26.908 -22.272  1.00 20.00           H
ATOM   3986 2HB  GLU X 508     -48.551  25.398 -21.912  1.00 20.00           H
ATOM   3987  CG  GLU X 508     -47.918  26.488 -20.241  1.00 61.68           C
ATOM   3988 1HG  GLU X 508     -48.607  27.332 -20.248  1.00 20.00           H
ATOM   3989 2HG  GLU X 508     -48.390  25.696 -19.659  1.00 20.00           H
ATOM   3990  CD  GLU X 508     -46.629  26.909 -19.546  1.00 65.31           C
ATOM   3991  OE1 GLU X 508     -45.966  27.847 -20.041  1.00 66.71           O
ATOM   3992  OE2 GLU X 508     -46.280  26.295 -18.511  1.00 67.53           O
ATOM   3993  HN  GLU X 508     -45.602  26.904 -22.649  1.00 20.00           H
ATOM   3994  N   GLU X 509     -46.302  24.260 -24.020  1.00 40.82           N
ATOM   3995  CA  GLU X 509     -46.458  23.283 -25.082  1.00 39.52           C
ATOM   3996  C   GLU X 509     -45.321  22.253 -25.107  1.00 35.88           C
ATOM   3997  O   GLU X 509     -45.393  21.263 -25.830  1.00 39.12           O
ATOM   3998  HA  GLU X 509     -47.394  22.768 -24.867  1.00 20.00           H
ATOM   3999  CB  GLU X 509     -46.535  24.036 -26.412  1.00 43.44           C
ATOM   4000 1HB  GLU X 509     -47.023  24.999 -26.261  1.00 20.00           H
ATOM   4001 2HB  GLU X 509     -45.538  24.121 -26.844  1.00 20.00           H
ATOM   4002  CG  GLU X 509     -47.349  23.367 -27.494  1.00 52.71           C
ATOM   4003 1HG  GLU X 509     -46.802  22.510 -27.888  1.00 20.00           H
ATOM   4004 2HG  GLU X 509     -48.278  22.985 -27.071  1.00 20.00           H
ATOM   4005  CD  GLU X 509     -47.684  24.311 -28.648  1.00 58.20           C
ATOM   4006  OE1 GLU X 509     -46.752  24.817 -29.316  1.00 61.08           O
ATOM   4007  OE2 GLU X 509     -48.890  24.555 -28.880  1.00 61.73           O
ATOM   4008  HN  GLU X 509     -45.915  25.125 -24.339  1.00 20.00           H
ATOM   4009  N   ARG X 510     -44.268  22.484 -24.324  1.00 30.84           N
ATOM   4010  CA  ARG X 510     -43.132  21.559 -24.269  1.00 23.96           C
ATOM   4011  C   ARG X 510     -43.432  20.514 -23.208  1.00 23.94           C
ATOM   4012  O   ARG X 510     -44.064  20.816 -22.201  1.00 28.58           O
ATOM   4013  HA  ARG X 510     -43.077  21.126 -25.268  1.00 20.00           H
ATOM   4014  CB  ARG X 510     -41.854  22.305 -23.920  1.00 24.47           C
ATOM   4015 1HB  ARG X 510     -41.936  22.724 -22.917  1.00 20.00           H
ATOM   4016 2HB  ARG X 510     -41.015  21.610 -23.907  1.00 20.00           H
ATOM   4017  CG  ARG X 510     -41.538  23.435 -24.898  1.00 24.22           C
ATOM   4018 1HG  ARG X 510     -41.868  23.157 -25.899  1.00 20.00           H
ATOM   4019 2HG  ARG X 510     -42.093  24.330 -24.616  1.00 20.00           H
ATOM   4020  CD  ARG X 510     -40.052  23.759 -24.934  1.00 20.36           C
ATOM   4021 1HD  ARG X 510     -39.473  22.881 -24.647  1.00 20.00           H
ATOM   4022 2HD  ARG X 510     -39.753  24.021 -25.949  1.00 20.00           H
ATOM   4023  NE  ARG X 510     -39.684  24.858 -24.051  1.00 23.07           N
ATOM   4024  HE  ARG X 510     -39.583  24.662 -23.076  1.00 20.00           H
ATOM   4025  CZ  ARG X 510     -39.470  26.113 -24.447  1.00 22.45           C
ATOM   4026  NH1 ARG X 510     -39.149  27.040 -23.562  1.00 23.14           N
ATOM   4027 1HH1 ARG X 510     -39.066  26.801 -22.595  1.00 20.00           H
ATOM   4028 2HH1 ARG X 510     -38.989  27.981 -23.860  1.00 20.00           H
ATOM   4029  NH2 ARG X 510     -39.560  26.450 -25.729  1.00 19.46           N
ATOM   4030 1HH2 ARG X 510     -39.397  27.396 -26.010  1.00 20.00           H
ATOM   4031 2HH2 ARG X 510     -39.791  25.758 -26.413  1.00 20.00           H
ATOM   4032  HN  ARG X 510     -44.177  23.284 -23.731  1.00 20.00           H
ATOM   4033  N   PRO X 511     -42.970  19.273 -23.406  1.00 22.31           N
ATOM   4034  CA  PRO X 511     -43.228  18.201 -22.440  1.00 20.51           C
ATOM   4035  C   PRO X 511     -42.635  18.387 -21.042  1.00 20.40           C
ATOM   4036  O   PRO X 511     -41.900  19.342 -20.772  1.00 21.93           O
ATOM   4037  HA  PRO X 511     -44.297  18.120 -22.244  1.00 20.00           H
ATOM   4038  CB  PRO X 511     -42.683  16.961 -23.147  1.00 17.19           C
ATOM   4039 1HB  PRO X 511     -42.386  16.191 -22.435  1.00 20.00           H
ATOM   4040 2HB  PRO X 511     -43.428  16.514 -23.805  1.00 20.00           H
ATOM   4041  CG  PRO X 511     -41.528  17.493 -23.900  1.00 17.29           C
ATOM   4042 1HG  PRO X 511     -40.667  17.640 -23.248  1.00 20.00           H
ATOM   4043 2HG  PRO X 511     -41.218  16.804 -24.686  1.00 20.00           H
ATOM   4044  CD  PRO X 511     -42.057  18.814 -24.466  1.00 22.94           C
ATOM   4045 1HD  PRO X 511     -41.250  19.523 -24.650  1.00 20.00           H
ATOM   4046 2HD  PRO X 511     -42.575  18.666 -25.414  1.00 20.00           H
ATOM   4047  N   THR X 512     -42.980  17.483 -20.134  1.00 20.86           N
ATOM   4048  CA  THR X 512     -42.458  17.580 -18.786  1.00 21.25           C
ATOM   4049  C   THR X 512     -41.393  16.504 -18.689  1.00 22.17           C
ATOM   4050  O   THR X 512     -41.433  15.540 -19.451  1.00 25.30           O
ATOM   4051  HA  THR X 512     -41.994  18.559 -18.667  1.00 20.00           H
ATOM   4052  CB  THR X 512     -43.567  17.340 -17.760  1.00 21.39           C
ATOM   4053  HB  THR X 512     -43.204  17.512 -16.747  1.00 20.00           H
ATOM   4054  OG1 THR X 512     -44.104  16.020 -17.940  1.00 25.41           O
ATOM   4055  HG1 THR X 512     -44.731  15.801 -17.193  1.00 20.00           H
ATOM   4056  CG2 THR X 512     -44.682  18.377 -17.951  1.00 21.84           C
ATOM   4057 1HG2 THR X 512     -44.924  18.459 -19.011  1.00 20.00           H
ATOM   4058 2HG2 THR X 512     -44.346  19.345 -17.579  1.00 20.00           H
ATOM   4059 3HG2 THR X 512     -45.568  18.064 -17.399  1.00 20.00           H
ATOM   4060  HN  THR X 512     -43.593  16.714 -20.315  1.00 20.00           H
ATOM   4061  N   PHE X 513     -40.431  16.663 -17.782  1.00 22.22           N
ATOM   4062  CA  PHE X 513     -39.381  15.674 -17.643  1.00 23.66           C
ATOM   4063  C   PHE X 513     -39.928  14.343 -17.199  1.00 25.82           C
ATOM   4064  O   PHE X 513     -39.288  13.307 -17.407  1.00 24.76           O
ATOM   4065  HA  PHE X 513     -38.914  15.559 -18.621  1.00 20.00           H
ATOM   4066  CB  PHE X 513     -38.296  16.154 -16.680  1.00 27.68           C
ATOM   4067 1HB  PHE X 513     -38.770  16.654 -15.835  1.00 20.00           H
ATOM   4068 2HB  PHE X 513     -37.768  15.287 -16.282  1.00 20.00           H
ATOM   4069  CG  PHE X 513     -37.305  17.086 -17.311  1.00 29.26           C
ATOM   4070  CD1 PHE X 513     -36.695  16.751 -18.513  1.00 30.58           C
ATOM   4071  HD1 PHE X 513     -36.911  15.793 -18.986  1.00 20.00           H
ATOM   4072  CD2 PHE X 513     -37.009  18.302 -16.731  1.00 29.62           C
ATOM   4073  HD2 PHE X 513     -37.479  18.573 -15.786  1.00 20.00           H
ATOM   4074  CE1 PHE X 513     -35.810  17.613 -19.132  1.00 30.24           C
ATOM   4075  HE1 PHE X 513     -35.344  17.330 -20.076  1.00 20.00           H
ATOM   4076  CE2 PHE X 513     -36.123  19.176 -17.340  1.00 31.30           C
ATOM   4077  HE2 PHE X 513     -35.897  20.134 -16.873  1.00 20.00           H
ATOM   4078  CZ  PHE X 513     -35.522  18.831 -18.547  1.00 30.80           C
ATOM   4079  HZ  PHE X 513     -34.827  19.517 -19.031  1.00 20.00           H
ATOM   4080  HN  PHE X 513     -40.372  17.445 -17.161  1.00 20.00           H
ATOM   4081  N   GLU X 514     -41.102  14.356 -16.576  1.00 28.77           N
ATOM   4082  CA  GLU X 514     -41.699  13.106 -16.127  1.00 31.91           C
ATOM   4083  C   GLU X 514     -41.932  12.355 -17.412  1.00 30.56           C
ATOM   4084  O   GLU X 514     -41.412  11.258 -17.601  1.00 28.56           O
ATOM   4085  HA  GLU X 514     -40.946  12.636 -15.494  1.00 20.00           H
ATOM   4086  CB  GLU X 514     -43.028  13.357 -15.412  1.00 37.14           C
ATOM   4087 1HB  GLU X 514     -43.486  14.268 -15.798  1.00 20.00           H
ATOM   4088 2HB  GLU X 514     -43.667  12.479 -15.507  1.00 20.00           H
ATOM   4089  CG  GLU X 514     -42.896  13.581 -13.918  1.00 49.31           C
ATOM   4090 1HG  GLU X 514     -42.208  14.405 -13.730  1.00 20.00           H
ATOM   4091 2HG  GLU X 514     -43.861  13.871 -13.503  1.00 20.00           H
ATOM   4092  CD  GLU X 514     -42.395  12.337 -13.191  1.00 56.45           C
ATOM   4093  OE1 GLU X 514     -42.987  11.254 -13.416  1.00 62.46           O
ATOM   4094  OE2 GLU X 514     -41.426  12.434 -12.392  1.00 55.96           O
ATOM   4095  HN  GLU X 514     -41.625  15.187 -16.385  1.00 20.00           H
ATOM   4096  N   TYR X 515     -42.701  12.977 -18.306  1.00 29.66           N
ATOM   4097  CA  TYR X 515     -43.016  12.384 -19.602  1.00 31.85           C
ATOM   4098  C   TYR X 515     -41.715  11.945 -20.260  1.00 30.18           C
ATOM   4099  O   TYR X 515     -41.524  10.781 -20.584  1.00 32.89           O
ATOM   4100  HA  TYR X 515     -43.662  11.523 -19.430  1.00 20.00           H
ATOM   4101  CB  TYR X 515     -43.716  13.403 -20.501  1.00 35.90           C
ATOM   4102 1HB  TYR X 515     -44.716  13.590 -20.110  1.00 20.00           H
ATOM   4103 2HB  TYR X 515     -43.174  14.347 -20.454  1.00 20.00           H
ATOM   4104  CG  TYR X 515     -43.824  12.965 -21.952  1.00 39.11           C
ATOM   4105  CD1 TYR X 515     -42.719  13.027 -22.805  1.00 40.55           C
ATOM   4106  HD1 TYR X 515     -41.767  13.411 -22.437  1.00 20.00           H
ATOM   4107  CD2 TYR X 515     -45.018  12.466 -22.463  1.00 40.26           C
ATOM   4108  HD2 TYR X 515     -45.889  12.410 -21.810  1.00 20.00           H
ATOM   4109  CE1 TYR X 515     -42.806  12.603 -24.137  1.00 40.05           C
ATOM   4110  HE1 TYR X 515     -41.941  12.659 -24.797  1.00 20.00           H
ATOM   4111  CE2 TYR X 515     -45.111  12.035 -23.792  1.00 42.97           C
ATOM   4112  HE2 TYR X 515     -46.059  11.645 -24.164  1.00 20.00           H
ATOM   4113  CZ  TYR X 515     -43.999  12.108 -24.621  1.00 42.75           C
ATOM   4114  OH  TYR X 515     -44.089  11.708 -25.938  1.00 42.94           O
ATOM   4115  HH  TYR X 515     -44.985  11.300 -26.111  1.00 20.00           H
ATOM   4116  HN  TYR X 515     -43.112  13.877 -18.160  1.00 20.00           H
ATOM   4117  N   LEU X 516     -40.823  12.907 -20.440  1.00 28.25           N
ATOM   4118  CA  LEU X 516     -39.524  12.681 -21.049  1.00 25.01           C
ATOM   4119  C   LEU X 516     -38.805  11.469 -20.473  1.00 24.50           C
ATOM   4120  O   LEU X 516     -38.279  10.636 -21.222  1.00 25.19           O
ATOM   4121  HA  LEU X 516     -39.690  12.477 -22.107  1.00 20.00           H
ATOM   4122  CB  LEU X 516     -38.644  13.931 -20.876  1.00 22.22           C
ATOM   4123 1HB  LEU X 516     -39.091  14.562 -20.108  1.00 20.00           H
ATOM   4124 2HB  LEU X 516     -37.669  13.616 -20.503  1.00 20.00           H
ATOM   4125  CG  LEU X 516     -38.399  14.814 -22.107  1.00 23.10           C
ATOM   4126  HG  LEU X 516     -37.730  14.280 -22.782  1.00 20.00           H
ATOM   4127  CD1 LEU X 516     -39.679  15.075 -22.872  1.00 23.58           C
ATOM   4128 1HD1 LEU X 516     -39.998  14.159 -23.369  1.00 20.00           H
ATOM   4129 2HD1 LEU X 516     -40.455  15.403 -22.180  1.00 20.00           H
ATOM   4130 3HD1 LEU X 516     -39.505  15.851 -23.617  1.00 20.00           H
ATOM   4131  CD2 LEU X 516     -37.806  16.128 -21.629  1.00 28.17           C
ATOM   4132 1HD2 LEU X 516     -38.469  16.578 -20.890  1.00 20.00           H
ATOM   4133 2HD2 LEU X 516     -36.831  15.944 -21.178  1.00 20.00           H
ATOM   4134 3HD2 LEU X 516     -37.693  16.805 -22.476  1.00 20.00           H
ATOM   4135  HN  LEU X 516     -40.967  13.860 -20.174  1.00 20.00           H
ATOM   4136  N   GLN X 517     -38.776  11.366 -19.149  1.00 26.29           N
ATOM   4137  CA  GLN X 517     -38.105  10.248 -18.500  1.00 29.14           C
ATOM   4138  C   GLN X 517     -38.664   8.898 -18.925  1.00 30.33           C
ATOM   4139  O   GLN X 517     -37.910   7.959 -19.191  1.00 30.31           O
ATOM   4140  HA  GLN X 517     -37.064  10.312 -18.817  1.00 20.00           H
ATOM   4141  CB  GLN X 517     -38.215  10.352 -16.979  1.00 29.05           C
ATOM   4142 1HB  GLN X 517     -37.835  11.319 -16.649  1.00 20.00           H
ATOM   4143 2HB  GLN X 517     -39.263  10.303 -16.682  1.00 20.00           H
ATOM   4144  CG  GLN X 517     -37.451   9.255 -16.289  1.00 32.39           C
ATOM   4145 1HG  GLN X 517     -37.650   8.303 -16.781  1.00 20.00           H
ATOM   4146 2HG  GLN X 517     -36.381   9.442 -16.377  1.00 20.00           H
ATOM   4147  CD  GLN X 517     -37.792   9.114 -14.823  1.00 36.37           C
ATOM   4148  OE1 GLN X 517     -38.817   9.614 -14.361  1.00 36.61           O
ATOM   4149  NE2 GLN X 517     -36.924   8.451 -14.077  1.00 41.71           N
ATOM   4150 1HE2 GLN X 517     -36.095   8.075 -14.490  1.00 20.00           H
ATOM   4151 2HE2 GLN X 517     -37.097   8.326 -13.100  1.00 20.00           H
ATOM   4152  HN  GLN X 517     -39.198  12.026 -18.527  1.00 20.00           H
ATOM   4153  N   SER X 518     -39.988   8.801 -18.979  1.00 30.65           N
ATOM   4154  CA  SER X 518     -40.649   7.555 -19.368  1.00 32.15           C
ATOM   4155  C   SER X 518     -40.455   7.289 -20.837  1.00 28.28           C
ATOM   4156  O   SER X 518     -40.124   6.179 -21.227  1.00 25.31           O
ATOM   4157  HA  SER X 518     -40.168   6.776 -18.776  1.00 20.00           H
ATOM   4158  CB  SER X 518     -42.151   7.631 -19.067  1.00 36.09           C
ATOM   4159 1HB  SER X 518     -42.622   6.684 -19.331  1.00 20.00           H
ATOM   4160 2HB  SER X 518     -42.300   7.773 -17.997  1.00 20.00           H
ATOM   4161  OG  SER X 518     -42.752   8.693 -19.789  1.00 44.96           O
ATOM   4162  HG  SER X 518     -42.671   9.546 -19.274  1.00 20.00           H
ATOM   4163  HN  SER X 518     -40.613   9.551 -18.764  1.00 20.00           H
ATOM   4164  N   PHE X 519     -40.668   8.315 -21.650  1.00 29.49           N
ATOM   4165  CA  PHE X 519     -40.515   8.176 -23.087  1.00 31.75           C
ATOM   4166  C   PHE X 519     -39.189   7.523 -23.465  1.00 33.59           C
ATOM   4167  O   PHE X 519     -39.159   6.555 -24.230  1.00 36.56           O
ATOM   4168  HA  PHE X 519     -41.331   7.545 -23.440  1.00 20.00           H
ATOM   4169  CB  PHE X 519     -40.598   9.531 -23.764  1.00 30.44           C
ATOM   4170 1HB  PHE X 519     -41.516  10.027 -23.450  1.00 20.00           H
ATOM   4171 2HB  PHE X 519     -39.768  10.149 -23.421  1.00 20.00           H
ATOM   4172  CG  PHE X 519     -40.567   9.443 -25.249  1.00 35.18           C
ATOM   4173  CD1 PHE X 519     -41.743   9.443 -25.982  1.00 37.03           C
ATOM   4174  HD1 PHE X 519     -42.702   9.541 -25.474  1.00 20.00           H
ATOM   4175  CD2 PHE X 519     -39.358   9.323 -25.917  1.00 35.44           C
ATOM   4176  HD2 PHE X 519     -38.430   9.323 -25.345  1.00 20.00           H
ATOM   4177  CE1 PHE X 519     -41.719   9.320 -27.360  1.00 37.17           C
ATOM   4178  HE1 PHE X 519     -42.652   9.317 -27.923  1.00 20.00           H
ATOM   4179  CE2 PHE X 519     -39.322   9.201 -27.288  1.00 37.20           C
ATOM   4180  HE2 PHE X 519     -38.365   9.104 -27.801  1.00 20.00           H
ATOM   4181  CZ  PHE X 519     -40.503   9.201 -28.017  1.00 38.84           C
ATOM   4182  HZ  PHE X 519     -40.477   9.108 -29.103  1.00 20.00           H
ATOM   4183  HN  PHE X 519     -40.940   9.226 -21.341  1.00 20.00           H
ATOM   4184  N   LEU X 520     -38.091   8.048 -22.933  1.00 35.16           N
ATOM   4185  CA  LEU X 520     -36.762   7.499 -23.230  1.00 38.46           C
ATOM   4186  C   LEU X 520     -36.533   6.160 -22.543  1.00 39.97           C
ATOM   4187  O   LEU X 520     -35.691   5.361 -22.961  1.00 37.21           O
ATOM   4188  HA  LEU X 520     -36.714   7.323 -24.305  1.00 20.00           H
ATOM   4189  CB  LEU X 520     -35.680   8.476 -22.770  1.00 36.26           C
ATOM   4190 1HB  LEU X 520     -35.904   8.781 -21.748  1.00 20.00           H
ATOM   4191 2HB  LEU X 520     -34.728   7.946 -22.743  1.00 20.00           H
ATOM   4192  CG  LEU X 520     -35.484   9.739 -23.598  1.00 34.97           C
ATOM   4193  HG  LEU X 520     -36.461  10.190 -23.769  1.00 20.00           H
ATOM   4194  CD1 LEU X 520     -34.643  10.713 -22.798  1.00 35.84           C
ATOM   4195 1HD1 LEU X 520     -35.238  11.120 -21.980  1.00 20.00           H
ATOM   4196 2HD1 LEU X 520     -33.774  10.195 -22.392  1.00 20.00           H
ATOM   4197 3HD1 LEU X 520     -34.312  11.525 -23.446  1.00 20.00           H
ATOM   4198  CD2 LEU X 520     -34.819   9.385 -24.935  1.00 32.24           C
ATOM   4199 1HD2 LEU X 520     -33.805   9.029 -24.753  1.00 20.00           H
ATOM   4200 2HD2 LEU X 520     -35.395   8.604 -25.432  1.00 20.00           H
ATOM   4201 3HD2 LEU X 520     -34.785  10.271 -25.570  1.00 20.00           H
ATOM   4202  HN  LEU X 520     -38.090   8.831 -22.311  1.00 20.00           H
ATOM   4203  N   GLU X 521     -37.285   5.940 -21.473  1.00 42.90           N
ATOM   4204  CA  GLU X 521     -37.183   4.719 -20.704  1.00 47.21           C
ATOM   4205  C   GLU X 521     -37.867   3.575 -21.446  1.00 50.68           C
ATOM   4206  O   GLU X 521     -37.680   2.405 -21.118  1.00 52.27           O
ATOM   4207  HA  GLU X 521     -36.115   4.520 -20.617  1.00 20.00           H
ATOM   4208  CB  GLU X 521     -37.834   4.947 -19.344  1.00 49.23           C
ATOM   4209 1HB  GLU X 521     -37.639   5.966 -19.010  1.00 20.00           H
ATOM   4210 2HB  GLU X 521     -38.896   4.708 -19.400  1.00 20.00           H
ATOM   4211  CG  GLU X 521     -37.311   4.075 -18.243  1.00 53.47           C
ATOM   4212 1HG  GLU X 521     -37.568   3.035 -18.445  1.00 20.00           H
ATOM   4213 2HG  GLU X 521     -36.223   4.135 -18.213  1.00 20.00           H
ATOM   4214  CD  GLU X 521     -37.869   4.471 -16.889  1.00 57.63           C
ATOM   4215  OE1 GLU X 521     -37.621   5.612 -16.448  1.00 58.23           O
ATOM   4216  OE2 GLU X 521     -38.559   3.641 -16.265  1.00 62.95           O
ATOM   4217  HN  GLU X 521     -37.964   6.586 -21.124  1.00 20.00           H
ATOM   4218  N   ASP X 522     -38.652   3.921 -22.463  1.00 55.78           N
ATOM   4219  CA  ASP X 522     -39.367   2.922 -23.256  1.00 56.58           C
ATOM   4220  C   ASP X 522     -38.912   2.932 -24.716  1.00 57.38           C
ATOM   4221  O   ASP X 522     -38.942   3.959 -25.385  1.00 56.98           O
ATOM   4222  HA  ASP X 522     -39.150   1.967 -22.777  1.00 20.00           H
ATOM   4223  CB  ASP X 522     -40.867   3.173 -23.166  1.00 56.90           C
ATOM   4224 1HB  ASP X 522     -41.112   4.114 -23.658  1.00 20.00           H
ATOM   4225 2HB  ASP X 522     -41.403   2.387 -23.697  1.00 20.00           H
ATOM   4226  CG  ASP X 522     -41.353   3.223 -21.732  1.00 58.70           C
ATOM   4227  OD1 ASP X 522     -40.916   2.369 -20.930  1.00 56.92           O
ATOM   4228  OD2 ASP X 522     -42.174   4.112 -21.412  1.00 61.96           O
ATOM   4229  HN  ASP X 522     -38.808   4.865 -22.753  1.00 20.00           H
ATOM   4230  N   TYR X 523     -38.484   1.765 -25.182  1.00 59.44           N
ATOM   4231  CA  TYR X 523     -38.003   1.557 -26.546  1.00 56.78           C
ATOM   4232  C   TYR X 523     -37.761   0.056 -26.752  1.00 55.96           C
ATOM   4233  O   TYR X 523     -36.839  -0.515 -26.167  1.00 46.15           O
ATOM   4234  HA  TYR X 523     -38.772   1.913 -27.232  1.00 20.00           H
ATOM   4235  CB  TYR X 523     -36.685   2.298 -26.768  1.00 58.38           C
ATOM   4236 1HB  TYR X 523     -36.229   2.505 -25.800  1.00 20.00           H
ATOM   4237 2HB  TYR X 523     -36.000   1.646 -27.310  1.00 20.00           H
ATOM   4238  CG  TYR X 523     -36.802   3.601 -27.527  1.00 59.43           C
ATOM   4239  CD1 TYR X 523     -35.678   4.200 -28.088  1.00 57.79           C
ATOM   4240  HD1 TYR X 523     -34.698   3.737 -27.972  1.00 20.00           H
ATOM   4241  CD2 TYR X 523     -38.028   4.230 -27.695  1.00 59.86           C
ATOM   4242  HD2 TYR X 523     -38.919   3.778 -27.260  1.00 20.00           H
ATOM   4243  CE1 TYR X 523     -35.769   5.378 -28.796  1.00 55.51           C
ATOM   4244  HE1 TYR X 523     -34.882   5.835 -29.234  1.00 20.00           H
ATOM   4245  CE2 TYR X 523     -38.128   5.417 -28.402  1.00 58.64           C
ATOM   4246  HE2 TYR X 523     -39.101   5.895 -28.520  1.00 20.00           H
ATOM   4247  CZ  TYR X 523     -36.995   5.981 -28.949  1.00 56.95           C
ATOM   4248  OH  TYR X 523     -37.087   7.151 -29.666  1.00 60.14           O
ATOM   4249  HH  TYR X 523     -38.034   7.473 -29.675  1.00 20.00           H
ATOM   4250  HN  TYR X 523     -38.453   0.924 -24.641  1.00 20.00           H
HETATM 4251  O   HOH X 944     -28.440  34.959 -12.269  1.00 25.31           O
HETATM 4252 1HO  HOH X 944     -29.018  35.415 -11.653  1.00 20.00           H
HETATM 4253 2HO  HOH X 944     -28.616  35.374 -13.117  0.00 99.00           H
HETATM 4254  O   HOH X1010     -23.341   9.979 -29.754  1.00 55.22           O
HETATM 4255 1HO  HOH X1010     -23.506  10.191 -28.832  1.00 20.00           H
HETATM 4256 2HO  HOH X1010     -24.214   9.841 -30.129  0.00 99.00           H
HETATM 4257  H01 RES     1     -17.686  14.409  -8.481  1.00  0.00           H
HETATM 4258  H02 RES     1     -16.500  25.214 -12.173  1.00  0.00           H
HETATM 4259  H03 RES     1     -15.731  24.034 -13.169  1.00  0.00           H
HETATM 4260  O1  RES     1     -13.569  13.275 -14.115  1.00  0.00           O
HETATM 4261  N1  RES     1     -14.835  16.544 -13.272  1.00  0.00           N
HETATM 4262  C1  RES     1     -14.262  17.174 -14.311  1.00  0.00           C
HETATM 4263  C10 RES     1     -17.286  21.970 -12.588  1.00  0.00           C
HETATM 4264  C11 RES     1     -18.447  21.243 -12.807  1.00  0.00           C
HETATM 4265 1H11 RES     1     -19.416  21.702 -12.657  1.00  0.00           H
HETATM 4266  C12 RES     1     -18.368  19.929 -13.228  1.00  0.00           C
HETATM 4267 1H12 RES     1     -19.276  19.362 -13.409  1.00  0.00           H
HETATM 4268  C13 RES     1     -17.134  19.323 -13.382  1.00  0.00           C
HETATM 4269 1H13 RES     1     -17.098  18.276 -13.664  1.00  0.00           H
HETATM 4270  C14 RES     1     -16.042  14.921 -11.021  1.00  0.00           C
HETATM 4271  C15 RES     1     -17.218  16.173  -9.602  1.00  0.00           C
HETATM 4272  C16 RES     1     -16.454  16.258 -10.744  1.00  0.00           C
HETATM 4273 1H16 RES     1     -16.233  17.155 -11.299  1.00  0.00           H
HETATM 4274  C17 RES     1     -17.941  17.275  -8.828  1.00  0.00           C
HETATM 4275 1H17 RES     1     -18.375  16.919  -7.889  1.00  0.00           H
HETATM 4276  C18 RES     1     -17.414  23.368 -12.082  1.00  0.00           C
HETATM 4277  C19 RES     1     -18.974  18.069  -9.660  1.00  0.00           C
HETATM 4278 1H19 RES     1     -18.754  18.161 -10.728  1.00  0.00           H
HETATM 4279 2H19 RES     1     -20.011  17.749  -9.540  1.00  0.00           H
HETATM 4280  C2  RES     1     -14.696  15.219 -13.112  1.00  0.00           C
HETATM 4281  N2  RES     1     -13.548  16.598 -15.288  1.00  0.00           N
HETATM 4282  O2  RES     1     -18.337  23.683 -11.345  1.00  0.00           O
HETATM 4283  C20 RES     1     -18.577  19.305  -8.851  1.00  0.00           C
HETATM 4284 1H20 RES     1     -18.592  20.258  -9.389  1.00  0.00           H
HETATM 4285 2H20 RES     1     -19.120  19.415  -7.906  1.00  0.00           H
HETATM 4286  C21 RES     1     -17.212  18.635  -8.711  1.00  0.00           C
HETATM 4287 1H21 RES     1     -16.690  18.821  -7.766  1.00  0.00           H
HETATM 4288 2H21 RES     1     -16.548  18.878  -9.542  1.00  0.00           H
HETATM 4289  C3  RES     1     -13.916  14.596 -14.061  1.00  0.00           C
HETATM 4290  N3  RES     1     -14.377  18.564 -14.395  1.00  0.00           N
HETATM 4291  H31 RES     1     -13.842  18.970 -15.156  1.00  0.00           H
HETATM 4292  C4  RES     1     -13.366  15.277 -15.117  1.00  0.00           C
HETATM 4293  N4  RES     1     -15.280  14.496 -12.058  1.00  0.00           N
HETATM 4294  H41 RES     1     -15.102  13.494 -12.119  1.00  0.00           H
HETATM 4295  C5  RES     1     -12.790  13.123 -15.225  1.00  0.00           C
HETATM 4296  N5  RES     1     -16.517  14.076 -10.105  1.00  0.00           N
HETATM 4297  H51 RES     1     -12.436  12.118 -15.411  1.00  0.00           H
HETATM 4298  C6  RES     1     -12.640  14.329 -15.878  1.00  0.00           C
HETATM 4299  N6  RES     1     -17.220  14.853  -9.261  1.00  0.00           N
HETATM 4300  H61 RES     1     -12.078  14.506 -16.783  1.00  0.00           H
HETATM 4301  C7  RES     1     -14.611  19.336 -13.177  1.00  0.00           C
HETATM 4302  N7  RES     1     -16.455  24.255 -12.493  1.00  0.00           N
HETATM 4303  H71 RES     1     -14.494  18.737 -12.267  1.00  0.00           H
HETATM 4304  H72 RES     1     -13.826  20.091 -13.123  1.00  0.00           H
HETATM 4305  C8  RES     1     -15.954  20.025 -13.152  1.00  0.00           C
HETATM 4306  C9  RES     1     -16.043  21.368 -12.782  1.00  0.00           C
HETATM 4307  H91 RES     1     -15.131  21.926 -12.594  1.00  0.00           H
END
